# Supplementary material for: Longitudinal prevalence and co-carriage of pathogens associated with nursing home acquired pneumonia in three long-term care facilities
Source: PLOS Glob Public Health. 2025 Aug 22;5(8):e0004954. doi: 10.1371/journal.pgph.0004954 (PMC12373211; doi:10.1371/journal.pgph.0004954)
Supplement: S1 Table — Previously published primers and probes for detecting H. influenzae, C. pneumoniae, P aeruginosa, S. pneumoniae, and S. aureus were used in this assay, with slight modifications to sequences to capture variation present in published reference sequences. In silico PCR was performed against all complete genome sequences available in NCBI’s RefSeq database; the number of reference sequences for each species indicated in the Notes column. In cases where a substantial proportion of the reference genomes contained a base mismatch at a primer or probe site, a degenerate base was added to the primer sequence to improve inclusivity across variants. (XLSX) [file pgph.0004954.s001.xlsx]

## Sheet: Sheet1
Pathogen	Positive control	Oligo	Original sequence	Adjusted sequence	Notes
H. influenzae	ATCC 51907DQ	Hi P6 F	CCA GCT GCT AAA GTA TTA GTA GAA	n/a	The primers amplified in 89% (85/95) of genomes (156bp amplicon).
		Hi P6 R	TTC ACC GTA AGA TAC TGT GCC	n/a
		Hi P6 probe	CAG ATG CAG TTG AAG GTT ATT TAG	CRG ATG CAG TTR AAG GTT ATT TAR	The probe was not an exact match for any of the amplicons but worked for all with adjusted sequence
C. pneumoniae	ATCC VR-1360DQ	CPTM1	CAT GGT GTC ATT CGC CAA GT	n/a	Primers amplified in 100% (12/12) of genomes (82bp) and probe was an exact match in each
		CPTM2	CGT GTC GTC CAG CCA TTT TA	n/a
		CP probe	TCT ACG TTG CCT CTA AGA GAA AAC TTC AAG TTG GA	n/a
P. aeruginosa	ATCC 47085DQ	Pa23F	TCC AAG TTT AAG GTG GTA GGC TG	n/a	The primers amplified in 98% (522/532) of genomes (94bp amplicon). All the amplicons contained an exact match to the probe.
		Pa23R	ACC ACT TCG TCA TCT AAA AGA CGA C	ACC ACT TCG TCA TCT AAA AGA CRA C	A slight change to the reverse primer improves this to 99% (527/532)
		Pa23P	AGG TAA ATC CGG GGT TTC AAG GCC	n/a
S. pneumoniae	Various isolates from Russakoff et al. confirmed using qPCR and WGS [26,43]	cpsA-348F	GCT GTT TTA GCA GAT AGT GAG ATC GA	GCT GTT TTA GCA GAT AGT GAK ATY GR	The primers initially amplified in only 54% (107/197) of genomes (a 67bp amplicon). After adjustment, this improved to 89% (176/197). Initially, only 41% (81/197) of the amplicons had an exact match for the probe, but adding ambiguous bases increased this to 87% (172/197).
		cpsA-415R	TCC CAG TCG GTG CTG TCA	TCC CAG TCG GTG CTR TCA
		cpsA probe	AAT GTT ACG CAA CTG ACG AG	RAT GTT AYG CAA CTG AYG AG
S. aureus	ATCC 700669DQ	SaQuant_47F	AAC TAC TAG GGG AGC CTA ATR AT	n/a	n/a
		SaQuant_99_122R	GGT ACT AAC CAA ATC AGG TCA TAA	n/a	n/a
		SaQuant_74_98FP	TGG CTG AGA TGA AYT GTT CAG ACC C	n/a	n/a
