# Supplementary material for: Longitudinal prevalence and co-carriage of pathogens associated with nursing home acquired pneumonia in three long-term care facilities
Source: PLOS Glob Public Health. 2025 Aug 22;5(8):e0004954. doi: 10.1371/journal.pgph.0004954 (PMC12373211; doi:10.1371/journal.pgph.0004954)
Supplement: S2 Table — The genomic targets included established MLST targets as well as additional pathogen-specific targets identified by selecting conserved regions from reference genome alignments within each species. There was a total of 106 primer pairs: 11 for C. pneumoniae, 9 for H. influenzae, 36 for P. aeruginosa, 30 for S. aureus, and 20 for S. pneumoniae. (XLSX) [file pgph.0004954.s002.xlsx]

## Sheet: Sheet1
Species	Genome	Forward Primer Seq	Reverse Primer Seq
C. pneumoniae	NC_005043.1	AGCCGAATCCAGAACGT	ACCCGCGCTAGAATGAC
C. pneumoniae	NC_005043.1	AGAGAGATCCATAGCCAGAA	ACCGAAGATGTATGGGTAAC
C. pneumoniae	NC_005043.1	GCTTACATCGCGTCAGT	CCTCGAAGACAGGGATCA
C. pneumoniae	NC_005043.1	AACTTCCCCCTGAGCAT	ACGTTCAAAAATTGCTCGTTT
C. pneumoniae	NC_005043.1	GCTTTAGAATTARSARAWGCT	GATCCTCCGGTATCYGATCC
C. pneumoniae	NC_005043.1	ATGCGCAAGATATCAGTGGG	AAAGCTCCRSTWGMTATMGGWAG
C. pneumoniae	NC_005043.1	GCTTCTARAGTACTTTTAAATG	TATTTRGAAATYTTTKCSAGYCG
C. pneumoniae	NC_005043.1	GGAGTCWCTACWAAAGAAGG	TCGTAYTGYACATCRAAAGG
C. pneumoniae	NC_005043.1	CCTATGATGAATCTKATCAATGG	TCTTCTTCRGCWAGMCCATCT
C. pneumoniae	NC_005043.1	AGATCTTCTTCWGGRGGWAGAGA	TTCYTTCAKAACSTAGGTTTT
C. pneumoniae	NC_005043.1	ATTAAAAAATGTGCTGCT	CCTTCAGGAACATTYAACCC
H. influenzae	NC_007146.2	CCGCTGTTCGCAGTTTG	CGTGCCAGTGCTGCAAT
H. influenzae	NC_007146.2	AAACTCAAGGTCGTGCAT	CGTGCGGTTTTGTACGT
H. influenzae	NC_007146.2	GGTGCACCGGGTGCAGGTAA	CCTAAGATTTTATCTAACTC
H. influenzae	NC_007146.2	ATGGCAGGTGCAAAAGAGAT	TTGTACAACAGGCTTTTGCG
H. influenzae	NC_007146.2	CTTATCGTTGGTCTTGCCGT	TTGGCACTTTCCACTTTTCC
H. influenzae	NC_007146.2	ACCACTTTCGGCGTGGATGG	AAGATTTCCCAGGTGCCAGA
H. influenzae	NC_007146.2	TCATTGTATGATATTGCCCC	ACTTCTGTACCTGCATTTTG
H. influenzae	NC_007146.2	GGTGAAAAAATCAATCGTAC	ATTGAAAGACCAATAGCTGA
H. influenzae	NC_007146.2	ATGGCAACTCAAGAAGAAAA	TTACCAAACATCACGCCTAT
P. aeruginosa	NC_002516.2	CGCCAGCTGTTTCAGTT	ACTCGCCTATGCGATCT
P. aeruginosa	NC_002516.2	AGCGCAGGAGGTTTTCC	CGCCGTGAGGAAATCAG
P. aeruginosa	NC_002516.2	GCCACGTGCGTAATATGC	TCCACATCCGCTGCATT
P. aeruginosa	NC_002516.2	ACCAGGGTACGCTCGTT	ACGTGATCCGCGGTATC
P. aeruginosa	NC_002516.2	GTCAGCGTGACCCGMAT	CGTTGCAGCAACTGCAT
P. aeruginosa	NC_002516.2	TGTAGCCGGCTAATTTCC	CGTCAGCCTTGCGATAG
P. aeruginosa	NC_002516.2	TAGGACTCCGCGGTCAT	GAAAGCCCAGCAATTGC
P. aeruginosa	NC_002516.2	TTGCGCCGACAGACTAC	CTCGGCGTGAAGGAAGA
P. aeruginosa	NC_002516.2	TCCAGCTCGACCACSGT	ATCGTCCTCGCGGTGAT
P. aeruginosa	NC_002516.2	ACGCTGCCTCCATAGTG	TAGTGGTGCCGCTTGAG
P. aeruginosa	NC_002516.2	CAGACGCGAGATTTCGT	AATCGCGATGGGCGATA
P. aeruginosa	NC_002516.2	ATGGCGCTCTCCAAGGA	TGCAGCGGTTTCAACAG
P. aeruginosa	NC_002516.2	ACCAGGGAAAGCTGGAA	ATGCCCTGGCCGTSGTY
P. aeruginosa	NC_002516.2	ACGAAGCTGCGCAGAAC	TCGTCGGACAGTTCGAA
P. aeruginosa	NC_002516.2	GTTCCCGTTCGGCTGAA	CGCCGATGGTGTAGTTG
P. aeruginosa	NC_002516.2	TCCARCTGGAAACCGCAAT	TGGCGGACTTCCGTTTC
P. aeruginosa	NC_002516.2	ACCATCCCCTTCAAGGA	TGGCCAAAGGGATCAGA
P. aeruginosa	NC_002516.2	AGCTTGGGATCGACGTA	AATGACGGCGTGAATGC
P. aeruginosa	NC_002516.2	TCCACTTTCGCGAACAG	TTCCGCCGTCGTAAGCA
P. aeruginosa	NC_002516.2	ATGACCCCGCACGATTC	AGCCGTCATGTCCGATT
P. aeruginosa	NC_002516.2	CAACGCGGTGACCCGTG	TGGACTTGGGGAACTGC
P. aeruginosa	NC_002516.2	CGGCACCGAACTGATCA	CTCGCCCTGGATCAGTA
P. aeruginosa	NC_002516.2	ACACCTCCAGGGTGTACTC	TAGGGATGGGCGTTTCG
P. aeruginosa	NC_002516.2	CACCCTGTCGACGGTAT	ARTCCTCCAGTCCGGTC
P. aeruginosa	NC_002516.2	GAGGGTGCCGTCGAAGT	GTGCTCGGCAAGTTCCA
P. aeruginosa	NC_002516.2	CTGGTCAAGCGGGTGAT	AACTCGTCCACCAGGAT
P. aeruginosa	NC_002516.2	TGATCGATCCGCAAGCG	GGTCGAAATCGGGTGAGA
P. aeruginosa	NC_002516.2	CAGGCTGACGCAAGCAT	TGCACCTGGGCATAGAC
P. aeruginosa	NC_002516.2	ACGATGAACACGGTGGC	AACTGCCCTGTGAAACG
P. aeruginosa	NC_002516.2	GCCACACCTACATCGTCTAT	AGGTTGCCGAGGTTGTCCAC
P. aeruginosa	NC_002516.2	ATGTCACCGTGCCGTTCAAG	TGAAGGCAGTCGGTTCCTTG
P. aeruginosa	NC_002516.2	AGGTCGGTTCCTCCAAGGTC	GACGTTGTGGTGCGACTTGA
P. aeruginosa	NC_002516.2	AGAAGACCGAGTTCGACCAT	GGTGCCATAGAGGAAGTCAT
P. aeruginosa	NC_002516.2	ACGGCGAGAACGAGGACTAC	TGGCGGTCGGTGAAGGTGAA
P. aeruginosa	NC_002516.2	GGTGACGACGGCAAGCTGTA	GTATCGCCTTCGGCACAGGA
P. aeruginosa	NC_002516.2	TTCAACTTCGGCGACTTCCA	GGTGTCCATGTTGCCGTTCC
S. pneumoniae	NZ_CP020549.1	AATGTTGCTGGACGTGC	TAGTGTTTGTRTTGTGAAATAGCA
S. pneumoniae	NZ_CP020549.1	GTCAAGACCACCAGTAACG	TCGTGAGCATGTAGACACT
S. pneumoniae	NZ_CP020549.1	GCTACAATCGGTAGCACAA	TGTCGAGACTACTCGTCAT
S. pneumoniae	NZ_CP020549.1	AACTCGGGATGACTCTCT	CCCAACGTCTGGGAGTT
S. pneumoniae	NZ_CP020549.1	AGAATGTCAACTACCTCTCTCT	AACCAAGCGAAGCTAAGG
S. pneumoniae	NZ_CP020549.1	TCTAGCCCTGCTTAAACTAGT	CAAGCGTGTCCGTTACC
S. pneumoniae	NZ_CP020549.1	TCGTAACAACTGCTAACACT	GCCCCGTAACYCTACAAC
S. pneumoniae	NZ_CP020549.1	AACAAGACATACTMCCCTACAC	CTAAAAAGTTACTAAAAATAAAAAN
S. pneumoniae	NZ_CP020549.1	AGCTAACCGTGCATTCG	AACCCRGGCTAAAGTTAGTTAG
S. pneumoniae	NZ_CP020549.1	CCGTTCACACGCGATGA	AGCCCAAGTGTAAAAGCA
S. pneumoniae	NZ_CP020549.1	ATTGTTTGGGCACCTCTT	GGGGATATAGAAAACAAGACCC
S. pneumoniae	NZ_CP020549.1	TGAGCGTGTCAAATTCCA	AGAGTACAGCACCACTGT
S. pneumoniae	NZ_CP020549.1	CAGCGCTAGCTCACAGA	CAACTGATCCAGCCCAAT
S. pneumoniae	NZ_CP020549.1	GCCTTTGAGGCGACAGC	TGCAGTTCARAAACATWTTCTAA
S. pneumoniae	NZ_CP020549.1	ATGGACAAACCAGCNAGYTT	GCTTGAGGTCCCATRCTNCC
S. pneumoniae	NZ_CP020549.1	GGCATTGGAATGGGATCACC	TCTCCCGCAGCTGACAC
S. pneumoniae	NZ_CP020549.1	GCCAACTCAGGTCATCCAGG	TGCAACCGTAGCATTGTAAC
S. pneumoniae	NZ_CP020549.1	TTATTCCTCCTGATTCTGTC	GTGATTGGCCAGAAGCGGAA
S. pneumoniae	NZ_CP020549.1	TTATTAGAAGAGCGCATCCT	AGATCTGCCTCCTTAAATAC
S. pneumoniae	NZ_CP020549.1	TGCYCAAGTTCCTTATGTGG	CACTGGGTRAAACCWGGCAT
S. aureus	NC_007795.1	GTCCAGGTAGCATGATT	TGTCATACCAGTTAGGAATCACA
S. aureus	NC_007795.1	AATTAAGTAAGCTCCAATGCGTT	TAGTTCGCTCTCCCCTTA
S. aureus	NC_007795.1	TCCAATATCCTGGCGTGA	TTCACAACCATTACCAAG
S. aureus	NC_007795.1	TAACGATGCGACAGGTACAG	ATGATGATGCTATGCGT
S. aureus	NC_007795.1	AGGTCTCACGACATCATT	CATAATACCTGCGCCATCA
S. aureus	NC_007795.1	CGGACAAGAACATGTCAC	TGAATTAGTCCCCTGCG
S. aureus	NC_007795.1	GATGCAGAATACTCAAATGT	CGCCGTTATCATAGAAGCTATAC
S. aureus	NC_007795.1	GGAGTTATCATGCCAACAGTTATA	GCGCTTCTTCTGCACCCAT
S. aureus	NC_007795.1	CTCACCTCTACTTCTTATGGA	CACATCCATGATTTCGTGCTCT
S. aureus	NC_007795.1	TACAAGCTAGGTCGAAAGAAATAC	CTTGTAACAACTTTAACTTAGCTT
S. aureus	NC_007795.1	TCACATCATTTAAATCGCCAC	GCGCAGGTAGATTAATGC
S. aureus	NC_007795.1	GCAACTTCCATCGAACCGACAGTC	TAATAGAGGAGTGTAGCACT
S. aureus	NC_007795.1	GACCTACAGCGATTCTT	TACACAAGCTCTGAATCG
S. aureus	NC_007795.1	GTGTCGAATTTTTATGCAT	AAACTTATAACTACGGCATTCTTTG
S. aureus	NC_007795.1	ATTAGGCGTTGTCGCA	AACAGGTATCTTATTGCATAATAT
S. aureus	NC_007795.1	ATCCTGACACTTACATTCCAT	CCACTGCCACCTGTTCG
S. aureus	NC_007795.1	CACCTACACGAATCATTGACAA	AGCAGGTGGTGCACTTATC
S. aureus	NC_007795.1	ACATTGAGCCATACTTCCA	TTAGAAGGTCCTCGAGA
S. aureus	NC_007795.1	TCCTGTCCAAGTGTAATGATAA	CGTTACAGCTACAATCGCTAC
S. aureus	NC_007795.1	AAGTTATGGACTTAGACATTCTA	TGGACAAGGTTGGTAATAGCGA
S. aureus	NC_007795.1	ACCATCTTCTATCGTTTTATCA	GCTGCAAGTATATTACATGA
S. aureus	NC_007795.1	TCAGCTGTGTTTCGTTGT	AATTAGGACAATACGTATATGAACA
S. aureus	NC_007795.1	TTTTCAAGGCTGTTTTTTATGCG	CGATTGTATGTGTGCCAATAATA
S. aureus	NC_007795.1	TTGATTCACCAGCGCGTATTGTC	AGGTATCTGCTTCAATCAGCG
S. aureus	NC_007795.1	ATCGGAAATCCTATTTCACATTC	GGTGTTGTATTAATAACGATATC
S. aureus	NC_007795.1	CTAGGAACTGCAATCTTAATCC	TGGTAAAATCGCATGTCCAATTC
S. aureus	NC_007795.1	ATCGTTTTATCGGGACCATC	TCATTAACTACAACGTAATCGTA
S. aureus	NC_007795.1	GTTAAAATCGTATTACCTGAAGG	GACCCTTTTGTTGAAAAGCTTAA
S. aureus	NC_007795.1	TCGTTCATTCTGAACGTCGTGAA	TTTGCACCTTCTAACAATTGTAC
S. aureus	NC_007795.1	CAGCATACAGGACACCTATTGGC	CGTTGAGGAATCGATACTGGAAC
