# Supplementary material for: Longitudinal prevalence and co-carriage of pathogens associated with nursing home acquired pneumonia in three long-term care facilities
Source: PLOS Glob Public Health. 2025 Aug 22;5(8):e0004954. doi: 10.1371/journal.pgph.0004954 (PMC12373211; doi:10.1371/journal.pgph.0004954)
Supplement: S3 Table — Table includes participant age, sex, LTCF site number, and pneumococcal vaccine status. (XLSX) [file pgph.0004954.s003.xlsx]

## Sheet: Participants
Subject	Age	Sex	LTCF	PneumococcalVaccine
01cf2b	92	1	3	1
01f6c2	88	1	2	1
035ec1	75	1	2	0
05bf86	97	0	3	1
05dc4c	89	1	1	1
06c9f2	83	1	3	0
08c8fe	84	1	2	1
0b8d43	81	1	2	1
0ceb94	80	1	1	1
0e8738	81	1	2	1
13c97f	90	1	3	0
13ee63	86	1	2	0
14a9e9	86	1	1	1
14e582	70	1	1	1
161be5	72	1	2	1
166d9a	91	1	1	1
19a625	77	1	2	1
1a787d	81	1	3	1
1eccc1	87	1	3	1
2244d9	82	1	2	1
22f1b5	91	1	2	0
281e26	90	1	1	0
290626	88	1	2	1
2940c6	80	0	3	0
2b2ba8	86	1	1	1
2e6309	91	1	2	1
2e7ca8	78	0	2	1
3277b3	90	0	2	1
32ded3	89	1	1	1
3336b7	73	1	1	1
37094f	82	1	1	0
37d3f3	76	1	1	1
3ef22d	78	1	3	1
403ab1	84	1	1	0
407467	87	1	1	0
410827	84	1	3	1
439f3c	95	1	3	0
4402d7	86	1	3	1
448c02	80	1	3	0
45e796	75	0	1	1
45fc08	92	1	3	1
4b9d8f	92	1	3	1
4d632c	92	0	3	1
4f9fce	94	1	1	1
5280d0	77	1	3	0
553e0e	80	1	2	0
55a318	83	0	2	1
55a8bd	81	1	3	1
5b3d49	92	1	3	1
5fdb6b	90	1	3	1
62ff0c	81	1	1	0
65719f	89	1	3	0
65a5e4	86	0	3	1
69e3c2	73	0	2	0
6a20ce	80	0	2	1
6d43e7	83	1	1	1
6f826e	87	1	2	1
707e8c	93	1	3	1
7100cb	82	1	1	0
715d18	84	1	2	1
729bcb	82	0	3	1
741e30	89	1	3	0
74ea3b	94	1	2	1
7572f2	75	0	2	1
7a0866	71	1	2	0
7b99ba	77	1	2	1
7bcd79	82	1	3	1
7ce6ac	85	1	3	0
7d6879	80	1	2	0
7db728	88	1	3	1
7ff363	72	1	1	0
82643b	95	1	1	1
82f36d	76	1	2	1
85383b	70	1	2	1
85b498	85	0	1	1
86764b	82	1	3	1
89bfd2	81	0	1	0
8cc8f9	77	1	1	1
922443	84	1	3	1
952c4e	75	1	2	1
9f5832	74	1	3	1
a09ca6	82	0	1	1
a59a1a	88	1	1	1
a6cacc	70	0	2	1
a977b7	74	0	2	1
adf39a	90	1	3	1
b02f31	74	1	3	0
b0bfa0	91	1	3	0
b1c434	88	1	2	1
b7dec8	80	1	2	1
b82a34	86	1	2	1
bcd75e	77	1	3	1
c0877a	89	0	2	0
c0d932	83	1	2	1
c1b5b3	85	0	3	1
c1e6be	80	0	2	1
c2cd80	87	1	2	0
c60855	75	1	1	1
c6a491	82	1	3	1
ce978c	78	1	1	1
cf90c5	77	0	3	1
d63dd0	80	0	2	1
d6871a	82	1	1	1
d89beb	87	0	1	0
e0ae91	75	1	2	1
e8d2ca	87	1	1	1
ef9a08	77	0	3	1
f07446	60	1	2	0
f2359c	91	1	2	1
f2bad3	86	1	3	1
f324d6	73	1	1	1
f664ee	82	0	2	1
f6a570	95	0	1	1
fa2c5a	83	1	1	1
fa5480	81	0	2	1
fa8b6e	79	0	3	1
fb62ff	87	1	3	0
fb8d31	80	1	3	0
fdb6cf	84	1	1	1
ff5b0b	90	1	3	1
ff60b4	84	0	3	1
