# Supplementary material for: Longitudinal prevalence and co-carriage of pathogens associated with nursing home acquired pneumonia in three long-term care facilities
Source: PLOS Glob Public Health. 2025 Aug 22;5(8):e0004954. doi: 10.1371/journal.pgph.0004954 (PMC12373211; doi:10.1371/journal.pgph.0004954)
Supplement: S4 Table — Table includes binary and quantitative qPCR-based colonization data for H. influenzae, P. aeruginosa, S. pneumoniae, and S. aureus across all sampling events. (XLSX) [file pgph.0004954.s004.xlsx]

## Sheet: Results
Subject	Date	SampleType	H.influenzae_binary	H.influenzae_quantity	P.aeruginosa_binary	P.aeruginosa_quantity	S.pneumoniae_binary	S.pneumoniae_quantity	S.aureus_binary	S.aureus_quantity
01cf2b	2021-12-16	Oral	1	18337	0	0	1	8873	0	0
01cf2b	2021-12-16	Nasal	1	7	0	0	1	39	0	0
01cf2b	2022-01-13	Nasal	0	0	0	0	0	0	1	0
01cf2b	2022-01-13	Oral	0	0	0	0	0	0	0	0
01cf2b	2022-02-10	Nasal	1	0	0	0	0	0	0	0
01cf2b	2022-02-10	Oral	0	0	0	0	1	3	0	0
01cf2b	2022-02-24	Nasal	1	2	0	0	1	8	0	0
01cf2b	2022-02-24	Oral	1	5872	0	0	1	131	0	0
01cf2b	2022-03-09	Nasal	0	0	0	0	1	0	0	0
01cf2b	2022-03-09	Oral	1	59	0	0	1	0	0	0
01cf2b	2022-03-23	Nasal	1	6	0	0	0	0	0	0
01cf2b	2022-03-23	Oral	1	2414	0	0	1	1702	0	0
01cf2b	2022-04-06	Nasal	1		0	0			0	0
01cf2b	2022-04-06	Oral	1		0	0			0	0
01cf2b	2022-05-04	Nasal	0	0	0	0	0	0	0	0
01cf2b	2022-05-04	Oral	0	0	0	0	0	0	0	0
01cf2b	2022-05-18	Nasal	0	0	0	0	0	0	0	0
01cf2b	2022-05-18	Oral	0	0	0	0	1	1	0	0
01cf2b	2022-06-29	Oral	0	0	0	0	0	0	0	0
01cf2b	2022-06-29	Nasal	0	0	0	0	1	0	0	0
01cf2b	2022-07-13	Nasal	0	0	0	0	1	0	0	0
01cf2b	2022-07-13	Oral	0	0	0	0	1	7	0	0
01cf2b	2022-07-27	Nasal	0	0	0	0	1		0	0
01cf2b	2022-07-27	Oral	0	0	0	0	1		0	0
01cf2b	2022-08-10	Nasal	0	0	0	0	1	6	0	0
01cf2b	2022-08-10	Oral	0	0	0	0	1	120	0	0
01cf2b	2022-08-24	Oral	0	0	0	0	1		0	0
01cf2b	2022-08-24	Nasal	0	0	0	0	0	0	0	0
01cf2b	2022-09-21	Oral	0	0	0	0	1	284	0	0
01cf2b	2022-09-21	Nasal	0	0	0	0	1	29	0	0
01cf2b	2022-10-05	Nasal	0	0	0	0	1	3	0	0
01cf2b	2022-10-05	Oral	0	0	0	0	1	3	0	0
01cf2b	2022-10-19	Oral	0	0	0	0	1	23	0	0
01cf2b	2022-10-19	Nasal	0	0	0	0	0	0	0	0
01cf2b	2022-11-02	Nasal	0	0	0	0	1	0	0	0
01cf2b	2022-11-02	Oral	0	0	0	0	1	567	0	0
01cf2b	2022-11-16	Oral	0	0	0	0	1	2827	0	0
01cf2b	2022-11-16	Nasal	0	0	0	0	1	6	0	0
01cf2b	2022-12-14	Oral	0	0	0	0	1	335	0	0
01cf2b	2022-12-14	Nasal	0	0	0	0	1	7	0	0
01cf2b	2023-01-11	Oral	0	0	0	0	1	240	0	0
01cf2b	2023-01-11	Nasal	0	0	0	0	0	0	0	0
01cf2b	2023-01-25	Oral	0	0	0	0	1	190	0	0
01cf2b	2023-01-25	Nasal	0	0	0	0	0	0	0	0
01cf2b	2023-02-08	Oral	0	0	0	0	1	1097	0	0
01cf2b	2023-02-08	Nasal	0	0	0	0	1	43	0	0
01f6c2	2021-12-02	Oral	0	0	0	0	0	0	1	0
01f6c2	2021-12-02	Nasal	0	0	0	0	0	0	1	2
01f6c2	2021-12-16	Nasal	0	0	0	0	0	0	1	308
01f6c2	2021-12-16	Oral	0	0	0	0	0	0	1	0
01f6c2	2022-04-06	Nasal	0	0	0	0	0	0	1	1
01f6c2	2022-04-06	Oral	0	0	0	0	0	0	1	0
01f6c2	2022-04-20	Oral	0	0	0	0	0	0	1	0
01f6c2	2022-04-20	Nasal	0	0	0	0	0	0	1	0
01f6c2	2022-05-04	Nasal	0	0	0	0	0	0	1	0
01f6c2	2022-05-04	Oral	0	0	1	0	0	0	0	0
01f6c2	2022-05-18	Nasal	0	0	0	0	0	0	1	43
01f6c2	2022-05-18	Oral	0	0	0	0	0	0	0	0
01f6c2	2022-06-01	Nasal	0	0	0	0	0	0	1	3
01f6c2	2022-06-01	Oral	0	0	0	0	0	0	0	0
01f6c2	2022-06-15	Oral	0	0	0	0	0	0	0	0
01f6c2	2022-06-15	Nasal	0	0	0	0	0	0	1	0
01f6c2	2022-06-29	Nasal	0	0	0	0	0	0	0	0
01f6c2	2022-06-29	Oral	0	0	1	0	0	0	1	0
01f6c2	2022-07-27	Nasal	0	0	0	0	0	0	1	0
01f6c2	2022-07-27	Oral	0	0	0	0	0	0	0	0
01f6c2	2022-08-10	Nasal	0	0	0	0	0	0	1	0
01f6c2	2022-08-10	Oral	0	0	0	0	0	0	0	0
01f6c2	2022-08-24	Oral	0	0	0	0	0	0	0	0
01f6c2	2022-08-24	Nasal	0	0	0	0	0	0	1	0
01f6c2	2022-09-07	Oral	0	0	1		0	0	0	0
01f6c2	2022-09-07	Nasal	0	0	0	0	0	0	1	0
01f6c2	2022-10-19	Nasal	0	0	0	0	0	0	0	0
01f6c2	2022-10-19	Oral	0	0	0	0	0	0	0	0
01f6c2	2022-11-02	Nasal	0	0	0	0	0	0	1	0
01f6c2	2022-11-02	Oral	0	0	1	0	0	0	0	0
01f6c2	2022-11-16	Nasal	0	0	0	0	0	0	1	0
01f6c2	2022-11-16	Oral	0	0	0	0	0	0	0	0
01f6c2	2022-11-30	Oral	0	0	0	0	0	0	0	0
01f6c2	2022-11-30	Nasal	0	0	0	0	0	0	1	0
01f6c2	2023-01-11	Oral	0	0	0	0	0	0	0	0
01f6c2	2023-01-11	Nasal	0	0	0	0	0	0	1	0
035ec1	2022-09-07	Oral	0	0	0	0	1		0	0
035ec1	2022-09-07	Nasal	0	0	1		0	0	0	0
035ec1	2022-10-05	Nasal	0	0	0	0	0	0	0	0
035ec1	2022-10-05	Oral	0	0	0	0	1	31	0	0
035ec1	2022-10-19	Nasal	0	0	0	0	0	0	0	0
035ec1	2022-10-19	Oral	0	0	0	0	1	930	0	0
035ec1	2022-11-16	Oral	0	0	0	0	1	502	0	0
035ec1	2022-11-16	Nasal	0	0	0	0	0	0	0	0
035ec1	2022-12-14	Nasal	0	0	0	0	0	0	1	0
035ec1	2022-12-14	Oral	0	0	0	0	1	90	0	0
035ec1	2023-01-11	Nasal	0	0	0	0	0	0	0	0
035ec1	2023-01-11	Oral	0	0	0	0	1	98	0	0
035ec1	2023-01-25	Nasal	0	0	0	0	0	0	0	0
035ec1	2023-01-25	Oral	0	0	0	0	1	117	0	0
035ec1	2023-02-08	Oral	0	0	0	0	1	1	0	0
035ec1	2023-02-08	Nasal	0	0	0	0	0	0	0	0
035ec1	2023-02-22	Oral	0	0	0	0	1	31	0	0
035ec1	2023-02-22	Nasal	0	0	0	0	0	0	0	0
035ec1	2023-03-08	Nasal	1	1932	1	3390	0	0	0	0
035ec1	2023-03-08	Oral	0	0	0	0	1	0	0	0
035ec1	2023-04-05	Oral	0	0	0	0	1	102	1	0
035ec1	2023-04-05	Nasal	0	0	0	0	0	0	0	0
035ec1	2023-05-03	Nasal	0	0	0	0	0	0	1	0
035ec1	2023-05-03	Oral	0	0	0	0	1	67	1	0
035ec1	2023-05-31	Nasal	0	0	0	0	0	0	0	0
035ec1	2023-05-31	Oral	0	0	0	0	1	0	0	0
035ec1	2023-06-28	Nasal	0	0	0	0	0	0	0	0
035ec1	2023-06-28	Oral	0	0	0	0	0	0	0	0
035ec1	2023-08-09	Oral	0	0	0	0	0	0	0	0
035ec1	2023-08-09	Nasal	0	0	0	0	0	0	0	0
05bf86	2021-12-16	Oral	0	0	0	0	1	40425	0	0
05bf86	2021-12-16	Nasal	0	0	0	0	0	0	0	0
05bf86	2022-01-13	Nasal	0	0	0	0	1		0	0
05bf86	2022-01-13	Oral	0	0	0	0	1	61508	0	0
05bf86	2022-01-27	Nasal	0	0	0	0	0	0	0	0
05bf86	2022-01-27	Oral	0	0	0	0	1	58483	0	0
05bf86	2022-02-10	Nasal	0	0	0	0	0	0	0	0
05bf86	2022-02-10	Oral	0	0	0	0	1	102460	0	0
05bf86	2022-02-24	Nasal	0	0	0	0	1	4	0	0
05bf86	2022-02-24	Oral	0	0	0	0	1	8825	0	0
05bf86	2022-03-23	Oral	0	0	0	0	1	0	0	0
05bf86	2022-03-23	Nasal	0	0	0	0	1	1	0	0
05bf86	2022-04-06	Oral	0	0	0	0			0	0
05bf86	2022-04-06	Nasal	0	0	0	0			1	0
05bf86	2022-04-20	Nasal	1	155	0	0	0	0	1	0
05bf86	2022-04-20	Oral	0	0	0	0	0	0	0	0
05bf86	2022-05-04	Nasal	0	0	0	0	1	30	1	0
05bf86	2022-05-04	Oral	0	0	0	0	1	616	1	0
05bf86	2022-06-15	Oral	0	0	0	0	1	188	1	0
05bf86	2022-06-15	Nasal	0	0	0	0	0	0	1	0
05bf86	2022-06-29	Oral	0	0	0	0	1	32664	1	0
05bf86	2022-06-29	Nasal	0	0	0	0	0	0	1	0
05bf86	2022-07-27	Oral	0	0	0	0	1		0	0
05bf86	2022-07-27	Nasal	0	0	0	0	0	0	1	0
05bf86	2022-09-21	Oral	0	0	0	0	1	1223	1	30
05bf86	2022-09-21	Nasal	0	0	0	0	0	0	1	0
05bf86	2022-10-05	Oral	0	0	0	0	1	113	0	0
05bf86	2022-10-05	Nasal	0	0	0	0	1	1	1	0
05dc4c	2021-12-02	Oral	0	0	0	0	1	0	0	0
05dc4c	2021-12-02	Nasal	0	0	0	0	1	12	0	0
05dc4c	2021-12-16	Nasal	0	0	0	0	1	307	0	0
05dc4c	2021-12-16	Oral	0	0	0	0	0	0	0	0
05dc4c	2022-01-27	Oral	0	0	0	0	0	0	0	0
05dc4c	2022-01-27	Nasal	0	0	0	0	1	44	0	0
05dc4c	2022-02-10	Oral	0	0	0	0	0	0	0	0
05dc4c	2022-02-10	Nasal	0	0	0	0	0	0	1	0
06c9f2	2022-03-23	Nasal	0	0	0	0	0	0	0	0
06c9f2	2022-03-23	Oral	0	0	0	0	1	689	0	0
06c9f2	2022-04-06	Nasal	0	0	0	0			0	0
06c9f2	2022-04-06	Oral	0	0	0	0			0	0
06c9f2	2022-05-04	Nasal	0	0	0	0	0	0	0	0
06c9f2	2022-05-04	Oral	1	518	0	0	1	81	1	0
06c9f2	2022-05-18	Nasal	0	0	0	0	0	0	0	0
06c9f2	2022-05-18	Oral	1	671	0	0	1	70	0	0
06c9f2	2022-06-29	Oral	0	0	0	0	1	37	0	0
06c9f2	2022-06-29	Nasal	0	0	0	0	0	0	0	0
06c9f2	2022-07-27	Nasal	0	0	0	0	0	0	0	0
06c9f2	2022-07-27	Oral	1		0	0	0	0	0	0
06c9f2	2022-08-10	Nasal	1	0	0	0	1	0	0	0
06c9f2	2022-08-10	Oral	0	0	0	0	1	6953	0	0
06c9f2	2022-08-24	Oral	1		0	0	1		0	0
06c9f2	2022-08-24	Nasal	0	0	0	0	0	0	0	0
06c9f2	2022-09-21	Nasal	0	0	0	0	0	0	0	0
06c9f2	2022-09-21	Oral	1	389	0	0	1	678	0	0
06c9f2	2022-10-05	Oral	1	322	0	0	1	133	0	0
06c9f2	2022-10-05	Nasal	0	0	0	0	1	0	0	0
06c9f2	2022-10-19	Nasal	0	0	0	0	1	0	0	0
06c9f2	2022-10-19	Oral	1	43	0	0	1	36	0	0
06c9f2	2022-11-02	Nasal	0	0	0	0	0	0	0	0
06c9f2	2022-11-02	Oral	0	0	0	0	1	395	0	0
06c9f2	2022-11-16	Oral	0	0	0	0	1	494	0	0
06c9f2	2022-11-16	Nasal	0	0	0	0	0	0	0	0
06c9f2	2023-01-11	Nasal	0	0	0	0	0	0	0	0
06c9f2	2023-01-11	Oral	0	0	0	0	1	826	0	0
06c9f2	2023-03-08	Nasal	0	0	0	0	0	0	0	0
06c9f2	2023-03-08	Oral	0	0	0	0	1	460	0	0
06c9f2	2023-03-22	Nasal	0	0	0	0	1	0	0	0
06c9f2	2023-03-22	Oral	0	0	0	0	1	623	0	0
06c9f2	2023-04-05	Oral	0	0	0	0	1	6693	1	0
06c9f2	2023-04-05	Nasal	0	0	0	0	1	17	0	0
06c9f2	2023-04-19	Oral	0	0	0	0	1	412	0	0
06c9f2	2023-04-19	Nasal	0	0	0	0	1	27	0	0
06c9f2	2023-05-03	Nasal	0	0	0	0	0	0	0	0
06c9f2	2023-05-03	Oral	0	0	0	0	1	7	0	0
06c9f2	2023-05-17	Oral	1	49	0	0	1	60	0	0
06c9f2	2023-05-17	Nasal	0	0	0	0	0	0	0	0
06c9f2	2023-06-14	Nasal	0	0	0	0	1	112	0	0
06c9f2	2023-06-14	Oral	0	0	0	0	1	4043	0	0
06c9f2	2023-07-12	Oral	0	0	0	0	1	733	0	0
06c9f2	2023-07-12	Nasal	0	0	0	0	0	0	0	0
06c9f2	2023-07-26	Oral	0	0	0	0	1	1791	0	0
06c9f2	2023-07-26	Nasal	0	0	0	0	0	0	0	0
06c9f2	2023-09-20	Nasal	0	0	0	0	1	6	0	0
06c9f2	2023-09-20	Oral	0	0	0	0	1	1147	0	0
06c9f2	2023-10-18	Nasal	0	0	0	0	0	0	0	0
06c9f2	2023-10-18	Oral	0	0	0	0	1	264	0	0
06c9f2	2023-11-01	Oral	0	0	0	0	1	1783	0	0
06c9f2	2023-11-01	Nasal	0	0	0	0	1	16	1	0
08c8fe	2022-04-20	Nasal	0	0	0	0	0	0	0	0
08c8fe	2022-04-20	Oral	0	0	0	0	0	0	0	0
08c8fe	2022-07-13	Oral	0	0	0	0	0	0	0	0
08c8fe	2022-07-13	Nasal	0	0	0	0	0	0	0	0
08c8fe	2022-11-30	Nasal	0	0	0	0	0	0	0	0
08c8fe	2022-11-30	Oral	1	27	1	2	0	0	0	0
08c8fe	2023-01-11	Nasal	0	0	0	0	0	0	0	0
08c8fe	2023-01-11	Oral	0	0	0	0	0	0	0	0
08c8fe	2023-02-08	Oral	0	0	0	0	1	0	0	0
08c8fe	2023-02-08	Nasal	0	0	0	0	0	0	0	0
08c8fe	2023-02-22	Nasal	0	0	0	0	0	0	0	0
08c8fe	2023-02-22	Oral	0	0	0	0	0	0	0	0
0b8d43	2021-12-02	Oral	0	0	0	0	1	0	0	0
0b8d43	2021-12-02	Nasal	0	0	0	0	0	0	0	0
0b8d43	2022-01-13	Nasal	0	0	0	0	0	0	1	0
0b8d43	2022-01-13	Oral	0	0	0	0	0	0	0	0
0ceb94	2021-11-18	Nasal	1	7	0	0	0	0	0	0
0ceb94	2021-11-18	Oral	1	7646	0	0	0	0	0	0
0e8738	2021-12-02	Nasal	0	0	0	0	0	0	0	0
0e8738	2021-12-02	Oral	1	945	0	0	0	0	0	0
0e8738	2021-12-16	Oral	0	0	0	0	0	0	0	0
0e8738	2021-12-16	Nasal	1	0	0	0	0	0	0	0
0e8738	2022-01-13	Oral	1	18	0	0	0	0	0	0
0e8738	2022-01-13	Nasal	0	0	0	0	0	0	0	0
0e8738	2022-02-10	Oral	0	0	0	0	0	0	1	0
0e8738	2022-02-10	Nasal	0	0	0	0	0	0	1	0
0e8738	2022-04-06	Nasal	0	0	0	0	0	0	0	0
0e8738	2022-04-06	Oral	0	0	0	0	0	0	0	0
0e8738	2022-04-20	Oral	0	0	0	0	0	0	0	0
0e8738	2022-04-20	Nasal	0	0	0	0	0	0	0	0
0e8738	2022-05-04	Nasal	0	0	0	0	0	0	0	0
0e8738	2022-05-04	Oral	1	109	0	0	0	0	0	0
0e8738	2022-05-18	Oral	1	81	0	0	0	0	0	0
0e8738	2022-05-18	Nasal	1	0	0	0	0	0	0	0
0e8738	2022-06-01	Nasal	0	0	0	0	0	0	0	0
0e8738	2022-06-01	Oral	1	8915	0	0	0	0	0	0
0e8738	2022-06-15	Oral	1	42	0	0	0	0	0	0
0e8738	2022-06-15	Nasal	0	0	0	0	0	0	0	0
0e8738	2022-06-29	Nasal	0	0	0	0	0	0	0	0
0e8738	2022-06-29	Oral	1	0	0	0	0	0	0	0
0e8738	2022-07-13	Oral	1	1	0	0	0	0	0	0
0e8738	2022-07-13	Nasal	0	0	0	0	0	0	0	0
0e8738	2022-07-27	Nasal	0	0	0	0	0	0	0	0
0e8738	2022-07-27	Oral	1	1040	0	0	0	0	0	0
0e8738	2022-08-10	Nasal	1	0	0	0	0	0	0	0
0e8738	2022-08-10	Oral	1	127	0	0	0	0	0	0
0e8738	2022-09-21	Oral	0	0	0	0	0	0	0	0
0e8738	2022-09-21	Nasal	0	0	0	0	1	2272	0	0
0e8738	2022-10-19	Oral	1	385	0	0	0	0	0	0
0e8738	2022-10-19	Nasal	0	0	0	0	0	0	0	0
0e8738	2022-11-30	Oral	1	529	0	0	0	0	0	0
0e8738	2022-11-30	Nasal	0	0	0	0	0	0	1	0
0e8738	2022-12-14	Nasal	0	0	0	0	0	0	1	1
0e8738	2022-12-14	Oral	0	0	0	0	0	0	0	0
0e8738	2023-01-11	Oral	1	69	0	0	0	0	0	0
0e8738	2023-01-11	Nasal	0	0	0	0	0	0	1	2
0e8738	2023-07-26	Oral	1	24	0	0	0	0	0	0
0e8738	2023-07-26	Nasal	0	0	0	0	0	0	0	0
0e8738	2023-08-23	Oral	0	0	0	0	0	0	0	0
0e8738	2023-08-23	Nasal	0	0	0	0	0	0	1	2
0e8738	2023-09-20	Nasal	0	0	0	0	0	0	1	0
0e8738	2023-09-20	Oral	0	0	0	0	0	0	0	0
0e8738	2023-10-04	Nasal	0	0	0	0	0	0	1	11
0e8738	2023-10-04	Oral	1	109	0	0	0	0	0	0
0e8738	2023-10-18	Oral	0	0	0	0	0	0	1	15
0e8738	2023-10-18	Nasal	0	0	0	0	0	0	0	0
13c97f	2022-05-04	Nasal	0	0	0	0	0	0	0	0
13c97f	2022-05-04	Oral	1	51882	0	0	0	0	0	0
13c97f	2022-05-18	Oral	1	8281	0	0	0	0	0	0
13c97f	2022-05-18	Nasal	0	0	0	0	0	0	0	0
13c97f	2022-06-15	Oral	1	205	0	0	0	0	0	0
13c97f	2022-06-15	Nasal	0	0	0	0	0	0	0	0
13c97f	2022-06-29	Oral	1	45	0	0	0	0	0	0
13c97f	2022-06-29	Nasal	0	0	0	0	0	0	0	0
13c97f	2022-07-13	Nasal	0	0	0	0	0	0	0	0
13c97f	2022-07-13	Oral	1	3831	0	0	0	0	0	0
13c97f	2022-08-10	Oral	1	14329	0	0	0	0	0	0
13c97f	2022-08-10	Nasal	0	0	0	0	0	0	0	0
13c97f	2022-08-24	Oral	1		0	0	0	0	0	0
13c97f	2022-08-24	Nasal	0	0	0	0	0	0	0	0
13c97f	2022-09-21	Nasal	0	0	0	0	0	0	0	0
13c97f	2022-09-21	Oral	1	3898	0	0	0	0	0	0
13c97f	2022-10-05	Nasal	0	0	0	0	0	0	0	0
13c97f	2022-10-05	Oral	1	133	0	0	0	0	0	0
13c97f	2022-10-19	Nasal	0	0	0	0	0	0	0	0
13c97f	2022-10-19	Oral
13c97f	2022-11-02	Nasal	0	0	0	0	0	0	0	0
13c97f	2022-11-02	Oral	1	5462	0	0	0	0	0	0
13c97f	2022-11-16	Oral	1	216	0	0	0	0	0	0
13c97f	2022-11-16	Nasal	0	0	0	0	0	0	0	0
13c97f	2022-11-30	Nasal	0	0	0	0	0	0	0	0
13c97f	2022-11-30	Oral	0	0	0	0	0	0	0	0
13c97f	2023-01-11	Nasal	0	0	0	0	0	0	0	0
13c97f	2023-01-11	Oral	0	0	0	0	0	0	0	0
13c97f	2023-01-25	Nasal	0	0	0	0	0	0	0	0
13c97f	2023-01-25	Oral	0	0	0	0	0	0	0	0
13c97f	2023-04-19	Nasal	0	0	0	0	0	0	0	0
13c97f	2023-04-19	Oral	0	0	0	0	0	0	0	0
13c97f	2023-05-17	Nasal	0	0	0	0	0	0	0	0
13c97f	2023-05-17	Oral	0	0	1	1	0	0	0	0
13c97f	2023-06-28	Nasal	0	0	0	0	0	0	0	0
13c97f	2023-06-28	Oral	0	0	0	0	0	0	0	0
13c97f	2023-07-12	Nasal	0	0	0	0	0	0	0	0
13c97f	2023-07-12	Oral	0	0	0	0	0	0	0	0
13c97f	2023-07-26	Nasal	0	0	0	0	0	0	0	0
13c97f	2023-07-26	Oral	0	0	0	0	0	0	0	0
13c97f	2023-10-04	Nasal	0	0	0	0	0	0	0	0
13c97f	2023-10-04	Oral	0	0	0	0	0	0	0	0
13c97f	2023-10-18	Nasal	0	0	0	0	0	0	0	0
13c97f	2023-10-18	Oral	0	0	0	0	0	0	0	0
13ee63	2021-12-02	Nasal	0	0	0	0	0	0	1	0
13ee63	2021-12-02	Oral	0	0	0	0	0	0	1	0
13ee63	2021-12-16	Oral	0	0	0	0	0	0	1	0
13ee63	2021-12-16	Nasal	0	0	0	0	0	0	1	0
13ee63	2022-01-13	Nasal	0	0	0	0	0	0	0	0
13ee63	2022-01-13	Oral	0	0	0	0	0	0	1	0
13ee63	2022-01-27	Oral	0	0	0	0	0	0	1	0
13ee63	2022-01-27	Nasal	0	0	0	0	0	0	1	0
13ee63	2022-02-10	Nasal	0	0	0	0	0	0	1	0
13ee63	2022-02-10	Oral	0	0	0	0	0	0	0	0
13ee63	2022-03-09	Oral	0	0	0	0	0	0	0	0
13ee63	2022-03-09	Nasal	0	0	0	0	0	0	0	0
13ee63	2022-03-23	Oral	0	0	0	0	0	0	1	0
13ee63	2022-03-23	Nasal	0	0	0	0	0	0	1	0
13ee63	2022-04-06	Nasal	0	0	0	0	0	0	0	0
13ee63	2022-04-06	Oral	0	0	0	0			1	0
13ee63	2022-04-20	Nasal	0	0	0	0	0	0	0	0
13ee63	2022-04-20	Oral	0	0	0	0	0	0	0	0
13ee63	2022-05-04	Nasal	0	0	0	0	0	0	0	0
13ee63	2022-05-04	Oral	0	0	0	0	0	0	1	0
13ee63	2022-05-18	Oral	0	0	0	0	0	0	1	0
13ee63	2022-05-18	Nasal	0	0	0	0	0	0	0	0
13ee63	2022-06-01	Nasal	0	0	0	0	0	0	0	0
13ee63	2022-06-01	Oral	0	0	0	0	0	0	0	0
13ee63	2022-06-29	Oral	0	0	1	0	1	0	1	0
13ee63	2022-06-29	Nasal	0	0	0	0	0	0	0	0
13ee63	2022-07-27	Nasal	0	0	0	0	0	0	1	0
13ee63	2022-07-27	Oral	0	0	0	0	0	0	1	0
13ee63	2022-08-24	Oral	0	0	1	0	0	0	1	0
13ee63	2022-08-24	Nasal	0	0	0	0	0	0	1	0
13ee63	2022-09-07	Oral	0	0	0	0	0	0	1	0
13ee63	2022-09-07	Nasal	0	0	0	0	0	0	1	0
13ee63	2022-10-05	Oral	0	0	0	0	0	0	1	0
13ee63	2022-10-05	Nasal	0	0	0	0	0	0	0	0
13ee63	2022-10-19	Oral	0	0	0	0	0	0	1	0
13ee63	2022-10-19	Nasal	0	0	1	0	0	0	0	0
13ee63	2022-11-02	Nasal	0	0	0	0	0	0	0	0
13ee63	2022-11-02	Oral	0	0	0	0	0	0	1	0
13ee63	2022-11-16	Oral	0	0	0	0	0	0	0	0
13ee63	2022-11-16	Nasal	0	0	0	0	0	0	0	0
13ee63	2022-11-30	Nasal	0	0	0	0	0	0	0	0
13ee63	2022-11-30	Oral	0	0	0	0	0	0	1	0
13ee63	2022-12-14	Oral	0	0	0	0	0	0	1	0
13ee63	2022-12-14	Nasal	0	0	1	0	0	0	0	0
13ee63	2023-01-11	Nasal	0	0	0	0	0	0	0	0
13ee63	2023-01-11	Oral	0	0	0	0	0	0	1	0
13ee63	2023-01-25	Nasal	0	0	0	0	0	0	0	0
13ee63	2023-01-25	Oral	0	0	0	0	0	0	1	0
13ee63	2023-02-08	Oral	1	1	0	0	0	0	0	0
13ee63	2023-02-08	Nasal	0	0	0	0	0	0	0	0
13ee63	2023-02-22	Nasal	0	0	0	0	0	0	0	0
13ee63	2023-02-22	Oral	0	0	0	0	0	0	0	0
14a9e9	2021-11-18	Nasal	0	0	0	0	0	0	1	0
14a9e9	2021-11-18	Oral	0	0	0	0	0	0	0	0
14a9e9	2021-12-02	Oral	0	0	0	0	0	0	0	0
14a9e9	2021-12-02	Nasal	0	0	0	0	0	0	1	0
14a9e9	2021-12-16	Nasal	0	0	1	415	1	237	0	0
14a9e9	2021-12-16	Oral	0	0	1	0	0	0	0	0
14a9e9	2022-01-13	Nasal	0	0	0	0	0	0	0	0
14a9e9	2022-01-13	Oral	0	0	0	0	0	0	0	0
14a9e9	2022-01-27	Nasal	0	0	0	0	0	0	1	0
14a9e9	2022-01-27	Oral	0	0	0	0	0	0	0	0
14a9e9	2022-02-10	Nasal	0	0	0	0	0	0	1	0
14a9e9	2022-02-10	Oral	0	0	0	0	0	0	0	0
14a9e9	2022-02-24	Oral	0	0	0	0	0	0	0	0
14a9e9	2022-02-24	Nasal	0	0	0	0	0	0	1	0
14a9e9	2022-03-09	Oral	0	0	0	0	0	0	0	0
14a9e9	2022-03-09	Nasal	0	0	0	0	0	0	0	0
14a9e9	2022-03-23	Oral	0	0	0	0	0	0	1	0
14a9e9	2022-03-23	Nasal	0	0	0	0	0	0	1	9212
14a9e9	2022-04-06	Oral	0	0	0	0	0	0	1	0
14a9e9	2022-04-06	Nasal	0	0	0	0	0	0	1	0
14a9e9	2022-05-18	Oral	0	0	1	0	0	0	1	0
14a9e9	2022-05-18	Nasal	0	0	0	0	0	0	1	1386
14a9e9	2022-06-29	Nasal	0	0	0	0	0	0	1	2351
14a9e9	2022-06-29	Oral	0	0	1	0	0	0	0	0
14a9e9	2022-07-13	Oral	0	0	0	0	0	0	1	0
14a9e9	2022-07-13	Nasal	0	0	0	0	0	0	1	10
14a9e9	2022-07-27	Oral	0	0	0	0	0	0	0	0
14a9e9	2022-07-27	Nasal	0	0	0	0	0	0	1	0
14a9e9	2022-08-10	Nasal	0	0	0	0	0	0	1	2591
14a9e9	2022-08-10	Oral	0	0	0	0	0	0	0	0
14a9e9	2022-08-24	Nasal	0	0	0	0	0	0	1	2
14a9e9	2022-08-24	Oral	0	0	0	0	0	0	0	0
14a9e9	2022-09-21	Nasal	0	0	0	0	0	0	1	13
14a9e9	2022-09-21	Oral	0	0	0	0	0	0	1	0
14a9e9	2022-10-05	Oral	0	0	0	0	0	0	0	0
14a9e9	2022-10-05	Nasal	0	0	0	0	0	0	1	104
14a9e9	2022-10-19	Nasal	0	0	0	0	0	0	1	31
14a9e9	2022-10-19	Oral	0	0	0	0	0	0	0	0
14a9e9	2022-11-02	Nasal	0	0	0	0	0	0	1	3
14a9e9	2022-11-02	Oral	0	0	0	0	0	0	0	0
14a9e9	2022-11-16	Oral	0	0	0	0	0	0	1	0
14a9e9	2022-11-16	Nasal	0	0	0	0	0	0	1	738
14a9e9	2022-11-30	Oral	0	0	0	0	0	0	1	0
14a9e9	2022-11-30	Nasal	0	0	0	0	0	0	1	22
14a9e9	2022-12-14	Nasal	0	0	0	0	0	0	1	8
14a9e9	2022-12-14	Oral	0	0	0	0	0	0	0	0
14a9e9	2023-01-11	Nasal	0	0	1	17	0	0	1	137
14a9e9	2023-01-11	Oral	0	0	0	0	0	0	0	0
14a9e9	2023-01-25	Nasal	0	0	0	0	0	0	1	15
14a9e9	2023-01-25	Oral	0	0	0	0	0	0	0	0
14a9e9	2023-02-08	Oral	0	0	0	0	0	0	0	0
14a9e9	2023-02-08	Nasal	0	0	0	0	0	0	1	122
14a9e9	2023-02-22	Nasal	0	0	0	0	0	0	1	17
14a9e9	2023-02-22	Oral	0	0	0	0	0	0	0	0
14a9e9	2023-03-08	Oral	0	0	0	0	0	0	0	0
14a9e9	2023-03-08	Nasal	0	0	0	0	0	0	1	2
14a9e9	2023-03-22	Oral	0	0	0	0	0	0	1	0
14a9e9	2023-03-22	Nasal	0	0	0	0	0	0	0	0
14a9e9	2023-04-05	Nasal	0	0	0	0	0	0	1	327
14a9e9	2023-04-05	Oral	0	0	0	0	0	0	0	0
14a9e9	2023-04-19	Nasal	0	0	0	0	0	0	1	25
14a9e9	2023-04-19	Oral	0	0	0	0	0	0	0	0
14a9e9	2023-05-03	Nasal	0	0	0	0	0	0	1	0
14a9e9	2023-05-03	Oral	0	0	0	0	0	0	1	0
14a9e9	2023-05-17	Oral	0	0	0	0	0	0	1	0
14a9e9	2023-05-17	Nasal	0	0	0	0	0	0	1	1796
14a9e9	2023-06-14	Oral	0	0	0	0	0	0	0	0
14a9e9	2023-06-14	Nasal	0	0	0	0	0	0	0	0
14a9e9	2023-06-28	Nasal	0	0	0	0	0	0	1	2639
14a9e9	2023-06-28	Oral	0	0	0	0	0	0	0	0
14a9e9	2023-07-12	Nasal	0	0	0	0	0	0	1	2001
14a9e9	2023-07-12	Oral	0	0	0	0	0	0	1	0
14e582	2021-11-18	Oral	0	0	0	0	0	0	0	0
14e582	2021-11-18	Nasal	0	0	0	0	0	0	0	0
14e582	2021-12-02	Oral	0	0	0	0	0	0	0	0
14e582	2021-12-02	Nasal	0	0	0	0	0	0	0	0
14e582	2021-12-16	Oral	0	0	0	0	0	0	0	0
14e582	2021-12-16	Nasal	0	0	0	0	0	0	0	0
14e582	2022-01-13	Nasal	0	0	0	0	0	0	0	0
14e582	2022-01-13	Oral	0	0	0	0	0	0	0	0
14e582	2022-01-27	Nasal	0	0	0	0	0	0	0	0
14e582	2022-01-27	Oral							0	0
14e582	2022-02-10	Nasal	0	0	0	0	0	0	1	1
14e582	2022-02-10	Oral	0	0	0	0	0	0	0	0
14e582	2022-02-24	Oral	0	0	0	0	0	0	0	0
14e582	2022-02-24	Nasal	0	0	0	0	0	0	0	0
14e582	2022-03-09	Oral	0	0	0	0	0	0	0	0
14e582	2022-03-09	Nasal	0	0	0	0	0	0	1	0
14e582	2022-03-23	Nasal	0	0	0	0	0	0	0	0
14e582	2022-03-23	Oral	0	0	0	0	0	0	0	0
14e582	2022-04-06	Oral	0	0	0	0	0	0	0	0
14e582	2022-04-06	Nasal	0	0	0	0	0	0	0	0
14e582	2022-04-20	Oral	0	0	0	0	0	0	0	0
14e582	2022-04-20	Nasal	0	0	0	0	0	0	0	0
14e582	2022-05-04	Nasal	0	0	0	0	0	0	0	0
14e582	2022-05-04	Oral	0	0	0	0			0	0
14e582	2022-05-18	Nasal	0	0	0	0	0	0	0	0
14e582	2022-05-18	Oral	0	0	0	0	0	0	0	0
14e582	2022-06-15	Oral	0	0	0	0	0	0	0	0
14e582	2022-06-15	Nasal	0	0	1	0	0	0	0	0
14e582	2022-06-29	Nasal	0	0	0	0	0	0	0	0
14e582	2022-06-29	Oral	0	0	0	0	0	0	0	0
14e582	2022-07-13	Nasal	0	0	0	0	0	0	0	0
14e582	2022-07-13	Oral	0	0	0	0	0	0	0	0
14e582	2022-07-27	Oral	0	0	0	0	0	0	0	0
14e582	2022-07-27	Nasal	0	0	0	0	0	0	0	0
14e582	2022-08-10	Oral	0	0	0	0	0	0	0	0
14e582	2022-08-10	Nasal	0	0	0	0	0	0	0	0
14e582	2022-08-24	Oral	0	0	0	0	0	0	0	0
14e582	2022-08-24	Nasal	0	0	0	0	0	0	0	0
14e582	2022-09-21	Nasal	0	0	0	0	0	0	1	0
14e582	2022-09-21	Oral	0	0	0	0	0	0	0	0
14e582	2022-10-05	Oral	0	0	0	0	0	0	0	0
14e582	2022-10-05	Nasal	0	0	0	0	0	0	0	0
14e582	2022-10-19	Nasal	0	0	1	0	0	0	0	0
14e582	2022-10-19	Oral	0	0	0	0	0	0	0	0
14e582	2022-11-02	Oral	0	0	0	0	0	0	0	0
14e582	2022-11-02	Nasal	0	0	0	0	0	0	0	0
14e582	2022-11-16	Nasal	0	0	0	0	0	0	0	0
14e582	2022-11-16	Oral	0	0	0	0	0	0	0	0
14e582	2022-11-30	Oral	0	0	0	0	0	0	0	0
14e582	2022-11-30	Nasal	0	0	0	0	0	0	0	0
14e582	2022-12-14	Nasal	0	0	0	0	0	0	0	0
14e582	2022-12-14	Oral	0	0	0	0	0	0	0	0
14e582	2023-01-11	Oral	0	0	0	0	0	0	0	0
14e582	2023-01-11	Nasal	0	0	0	0	0	0	0	0
14e582	2023-01-25	Nasal	0	0	0	0	0	0	0	0
14e582	2023-01-25	Oral	0	0	0	0	0	0	0	0
14e582	2023-02-08	Nasal	0	0	0	0	0	0	0	0
14e582	2023-02-08	Oral	0	0	0	0	0	0	0	0
14e582	2023-02-22	Oral	0	0	0	0	0	0	0	0
14e582	2023-02-22	Nasal	0	0	0	0	0	0	0	0
14e582	2023-03-22	Nasal	0	0	0	0	0	0	0	0
14e582	2023-03-22	Oral	0	0	0	0	0	0	0	0
14e582	2023-04-05	Oral	0	0	0	0	0	0	1	0
14e582	2023-04-05	Nasal	0	0	0	0	0	0	0	0
14e582	2023-05-17	Nasal	0	0	0	0	0	0	1	48
14e582	2023-05-17	Oral	0	0	0	0	0	0	1	0
14e582	2023-06-14	Nasal	0	0	0	0	0	0	1	212
14e582	2023-06-14	Oral	0	0	0	0	0	0	0	0
14e582	2023-06-28	Nasal	0	0	0	0	0	0	1	41
14e582	2023-06-28	Oral	0	0	0	0	0	0	0	0
14e582	2023-07-12	Nasal	0	0	0	0	0	0	1	41
14e582	2023-07-12	Oral	0	0	0	0	0	0	0	0
14e582	2023-07-26	Nasal	0	0	0	0	0	0	1	11
14e582	2023-07-26	Oral	0	0	0	0	0	0	0	0
161be5	2021-12-02	Oral	1	0	0	0	0	0	0	0
161be5	2021-12-02	Nasal	0	0	0	0	0	0	0	0
161be5	2021-12-16	Nasal	0	0	0	0	0	0	0	0
161be5	2021-12-16	Oral	1	18444	0	0	0	0	0	0
161be5	2022-01-13	Nasal	0	0	0	0	0	0	0	0
161be5	2022-01-13	Oral	0	0	0	0	0	0	0	0
161be5	2022-01-27	Oral	0	0	0	0	0	0	0	0
161be5	2022-01-27	Nasal	0	0	0	0	0	0	0	0
161be5	2022-02-10	Oral	0	0	0	0	0	0	0	0
161be5	2022-02-10	Nasal	0	0	0	0	0	0	0	0
161be5	2022-02-24	Nasal	0	0	0	0	0	0	0	0
161be5	2022-02-24	Oral	0	0	0	0	0	0	0	0
161be5	2022-03-09	Nasal	0	0	0	0	0	0	0	0
161be5	2022-03-09	Oral	0	0	0	0	0	0	0	0
161be5	2022-03-23	Oral	0	0	0	0	0	0	0	0
161be5	2022-03-23	Nasal	0	0	0	0	0	0	0	0
161be5	2022-04-06	Oral	0	0	0	0	0	0	0	0
161be5	2022-04-06	Nasal	0	0	0	0	0	0	0	0
161be5	2022-04-20	Oral	0	0	0	0	0	0	0	0
161be5	2022-04-20	Nasal	0	0	0	0	0	0	0	0
161be5	2022-05-18	Oral	0	0	0	0	0	0	0	0
161be5	2022-05-18	Nasal	0	0	0	0	0	0	0	0
161be5	2022-06-01	Nasal	0	0	0	0	0	0	0	0
161be5	2022-06-01	Oral	0	0	0	0	0	0	0	0
161be5	2022-06-29	Oral	0	0	0	0	0	0	0	0
161be5	2022-06-29	Nasal	1	0	0	0	0	0	0	0
161be5	2022-08-10	Oral	0	0	0	0	0	0	1	0
161be5	2022-08-10	Nasal	0	0	0	0	0	0	0	0
161be5	2022-08-24	Nasal	0	0	1	0	0	0	0	0
161be5	2022-08-24	Oral	0	0	0	0	0	0	0	0
161be5	2022-09-21	Nasal	0	0	0	0	0	0	0	0
161be5	2022-09-21	Oral	0	0	0	0	0	0	1	0
161be5	2022-10-05	Nasal	0	0	0	0	0	0	0	0
161be5	2022-10-05	Oral	0	0	0	0	0	0	0	0
161be5	2022-10-19	Nasal	0	0	0	0	0	0	0	0
161be5	2022-10-19	Oral	0	0	0	0	0	0	0	0
161be5	2022-11-02	Nasal	0	0	0	0	0	0	0	0
161be5	2022-11-02	Oral	0	0	0	0	0	0	0	0
161be5	2022-11-30	Oral	0	0	0	0	0	0	0	0
161be5	2022-11-30	Nasal	0	0	0	0	0	0	0	0
161be5	2023-05-03	Oral	0	0	0	0	0	0	0	0
161be5	2023-05-03	Nasal	0	0	0	0	0	0	0	0
161be5	2023-05-17	Oral	0	0	0	0	0	0	0	0
161be5	2023-05-17	Nasal	0	0	0	0	0	0	0	0
166d9a	2021-11-18	Nasal	0	0	0	0	0	0	0	0
166d9a	2021-11-18	Oral	0	0	0	0	0	0	0	0
166d9a	2021-12-02	Oral	0	0	0	0	0	0	0	0
166d9a	2021-12-02	Nasal	0	0	0	0	0	0	0	0
166d9a	2021-12-16	Oral	0	0	0	0	0	0	0	0
166d9a	2021-12-16	Nasal	0	0	0	0	0	0	0	0
166d9a	2022-01-13	Oral	0	0	0	0	0	0	0	0
166d9a	2022-01-13	Nasal	0	0	0	0	0	0	0	0
166d9a	2022-01-27	Nasal	0	0	1	0	0	0	0	0
166d9a	2022-01-27	Oral	0	0	0	0	0	0	0	0
166d9a	2022-02-10	Oral	0	0	0	0	0	0	0	0
166d9a	2022-02-10	Nasal	0	0	0	0	0	0	0	0
166d9a	2022-02-24	Nasal	0	0	0	0	0	0	0	0
166d9a	2022-02-24	Oral	0	0	0	0	0	0	0	0
166d9a	2022-03-09	Nasal	0	0	0	0	0	0	0	0
166d9a	2022-03-09	Oral	0	0	0	0	0	0	0	0
166d9a	2022-03-23	Nasal	0	0	0	0	0	0	0	0
166d9a	2022-03-23	Oral	0	0	0	0	0	0	0	0
166d9a	2022-04-06	Nasal	0	0	0	0	0	0	0	0
166d9a	2022-04-06	Oral	0	0	0	0	0	0	0	0
166d9a	2022-04-20	Oral	0	0	0	0	0	0	1	0
166d9a	2022-04-20	Nasal	0	0	0	0	0	0	0	0
166d9a	2022-05-04	Nasal	0	0	0	0	0	0	0	0
166d9a	2022-05-04	Oral	0	0	0	0			0	0
166d9a	2022-05-18	Nasal	0	0	0	0	0	0	0	0
166d9a	2022-05-18	Oral	0	0	0	0	0	0	0	0
166d9a	2022-06-15	Nasal	0	0	0	0	0	0	1	0
166d9a	2022-06-15	Oral	0	0	0	0	0	0	0	0
166d9a	2022-06-29	Nasal	0	0	0	0	0	0	0	0
166d9a	2022-06-29	Oral	0	0	0	0	0	0	0	0
166d9a	2022-07-13	Nasal	0	0	0	0	0	0	1	0
166d9a	2022-07-13	Oral	0	0	0	0	0	0	0	0
166d9a	2022-07-27	Nasal	0	0	0	0	0	0	0	0
166d9a	2022-07-27	Oral	0	0	0	0	0	0	0	0
166d9a	2022-08-10	Oral	0	0	0	0	0	0	0	0
166d9a	2022-08-10	Nasal	0	0	0	0	0	0	0	0
166d9a	2022-08-24	Oral	0	0	0	0	0	0	0	0
166d9a	2022-08-24	Nasal	0	0	0	0	0	0	0	0
166d9a	2022-09-21	Oral	0	0	0	0	1	117	0	0
166d9a	2022-09-21	Nasal	0	0	0	0	0	0	0	0
166d9a	2022-10-05	Nasal	0	0	0	0	0	0	0	0
166d9a	2022-10-05	Oral	0	0	0	0	0	0	0	0
166d9a	2022-10-19	Oral	0	0	0	0	0	0	0	0
166d9a	2022-10-19	Nasal	0	0	0	0	0	0	0	0
166d9a	2022-11-02	Nasal	0	0	0	0	0	0	0	0
166d9a	2022-11-02	Oral	0	0	0	0	0	0	0	0
166d9a	2022-11-16	Nasal	0	0	0	0	0	0	1	0
166d9a	2022-11-16	Oral	0	0	0	0	0	0	0	0
166d9a	2022-11-30	Oral	0	0	0	0	0	0	1	0
166d9a	2022-11-30	Nasal	0	0	0	0	0	0	1	0
166d9a	2022-12-14	Nasal	0	0	0	0	0	0	1	0
166d9a	2022-12-14	Oral	0	0	0	0	0	0	0	0
166d9a	2023-01-11	Nasal	0	0	0	0	0	0	1	0
166d9a	2023-01-11	Oral	0	0	0	0	0	0	1	0
166d9a	2023-01-25	Oral	0	0	0	0	0	0	0	0
166d9a	2023-01-25	Nasal	0	0	0	0	0	0	0	0
166d9a	2023-02-08	Oral	0	0	0	0	0	0	0	0
166d9a	2023-02-08	Nasal	0	0	0	0	0	0	1	0
166d9a	2023-02-22	Nasal	0	0	0	0	0	0	1	0
166d9a	2023-02-22	Oral	0	0	0	0	0	0	0	0
166d9a	2023-03-08	Oral	0	0	0	0	0	0	0	0
166d9a	2023-03-08	Nasal	0	0	0	0	0	0	0	0
166d9a	2023-03-22	Oral	0	0	0	0	0	0	0	0
166d9a	2023-03-22	Nasal	0	0	0	0	0	0	0	0
166d9a	2023-04-05	Oral	0	0	0	0	0	0	0	0
166d9a	2023-04-05	Nasal	0	0	0	0	0	0	0	0
166d9a	2023-04-19	Nasal	0	0	0	0	0	0	0	0
166d9a	2023-04-19	Oral	0	0	0	0	0	0	0	0
166d9a	2023-05-03	Oral	0	0	0	0	1	37	1	9
166d9a	2023-05-03	Nasal	0	0	0	0	1	96	1	73
166d9a	2023-05-17	Nasal	0	0	0	0	0	0	1	0
166d9a	2023-05-17	Oral	0	0	0	0	0	0	1	0
166d9a	2023-06-14	Nasal	0	0	0	0	0	0	1	20
166d9a	2023-06-14	Oral	0	0	0	0	0	0	1	0
166d9a	2023-07-26	Oral	0	0	0	0	0	0	0	0
166d9a	2023-07-26	Nasal	0	0	0	0	0	0	0	0
166d9a	2023-08-09	Oral	0	0	0	0	0	0	0	0
166d9a	2023-08-09	Nasal	0	0	0	0	0	0	1	0
166d9a	2023-08-23	Nasal	0	0	0	0	0	0	0	0
166d9a	2023-08-23	Oral	0	0	0	0	0	0	0	0
166d9a	2023-09-20	Nasal	0	0	0	0	0	0	1	0
166d9a	2023-09-20	Oral	0	0	0	0	0	0	0	0
166d9a	2023-10-04	Nasal	0	0	0	0	0	0	1	118
166d9a	2023-10-04	Oral	0	0	0	0	0	0	1	0
166d9a	2023-10-18	Oral	0	0	0	0	0	0	0	0
166d9a	2023-10-18	Nasal	0	0	0	0	0	0	1	230
166d9a	2023-11-01	Oral	0	0	0	0	0	0	0	0
166d9a	2023-11-01	Nasal	0	0	0	0	0	0	1	21
19a625	2021-12-02	Nasal	0	0	0	0	0	0	0	0
19a625	2021-12-02	Oral	1	2	0	0	0	0	0	0
1a787d	2021-12-16	Nasal	0	0	0	0	0	0	1	5
1a787d	2021-12-16	Oral	1	52	0	0	0	0	0	0
1a787d	2022-01-13	Nasal	0	0	0	0	0	0	1	0
1a787d	2022-01-13	Oral	0	0	0	0	0	0	0	0
1a787d	2022-01-27	Nasal	0	0	0	0	0	0	1	0
1a787d	2022-01-27	Oral	0	0	0	0	0	0	0	0
1a787d	2022-02-24	Nasal	0	0	1	1	0	0	1	0
1a787d	2022-02-24	Oral	0	0	0	0	0	0	0	0
1a787d	2022-03-09	Oral	0	0	0	0	0	0	1	2139
1a787d	2022-03-09	Nasal	0	0	0	0	0	0	1	0
1a787d	2022-03-23	Nasal	0	0	0	0	0	0	1	61
1a787d	2022-03-23	Oral	0	0	0	0	0	0	1	0
1a787d	2022-04-06	Oral	0	0	0	0			1	0
1a787d	2022-04-06	Nasal	0	0	0	0			1	7
1a787d	2022-04-20	Nasal	0	0	0	0	0	0	1	2
1a787d	2022-04-20	Oral	0	0	0	0	0	0	1	2
1a787d	2022-05-04	Nasal	0	0	0	0	1	31	1	30
1a787d	2022-05-04	Oral	0	0	0	0	1	1347	1	0
1a787d	2022-06-15	Nasal	0	0	1	0	1	0	1	1
1a787d	2022-06-15	Oral	0	0	0	0	1	26	0	0
1a787d	2022-07-27	Oral	0	0	0	0	1		0	0
1a787d	2022-07-27	Nasal	0	0	0	0	1		1	0
1a787d	2022-08-24	Nasal	0	0	0	0	1		1	220
1a787d	2022-08-24	Oral	0	0	0	0	1		1	0
1a787d	2022-10-05	Nasal	0	0	0	0	1	0	1	0
1a787d	2022-10-05	Oral	0	0	0	0	1	3554	0	0
1a787d	2022-10-19	Nasal	0	0	0	0	1	56	1	0
1a787d	2022-10-19	Oral	0	0	0	0	1	2569	0	0
1a787d	2022-11-16	Oral	0	0	0	0	1	11064	1	0
1a787d	2022-11-16	Nasal	0	0	0	0	1	13	1	35
1a787d	2022-11-30	Oral	0	0	0	0	0	0	1	0
1a787d	2022-11-30	Nasal	0	0	0	0	0	0	1	0
1a787d	2022-12-14	Oral	0	0	0	0	0	0	0	0
1a787d	2022-12-14	Nasal	0	0	0	0	0	0	1	0
1a787d	2023-01-11	Oral	0	0	0	0	0	0	1	0
1a787d	2023-01-11	Nasal	0	0	0	0	0	0	1	3
1a787d	2023-01-25	Nasal	0	0	0	0	0	0	1	0
1a787d	2023-01-25	Oral	0	0	0	0	0	0	0	0
1a787d	2023-02-08	Nasal	0	0	0	0	1	0	1	1
1a787d	2023-02-08	Oral	0	0	0	0	1	22	0	0
1a787d	2023-02-22	Nasal	0	0	0	0	0	0	0	0
1a787d	2023-02-22	Oral	0	0	0	0	1	1	0	0
1a787d	2023-03-08	Nasal	0	0	0	0	1	0	1	0
1a787d	2023-03-08	Oral	0	0	0	0	1	393	0	0
1a787d	2023-04-19	Oral	0	0	0	0	0	0	0	0
1a787d	2023-04-19	Nasal	0	0	0	0	0	0	0	0
1a787d	2023-05-03	Oral	0	0	0	0	1	64	1	0
1a787d	2023-05-03	Nasal	0	0	0	0	1	5	1	555
1a787d	2023-05-17	Nasal	0	0	1	4	1	11	1	28
1a787d	2023-05-17	Oral	0	0	0	0	1	1103	1	0
1a787d	2023-07-12	Oral	1	796	0	0	1	9378	1	0
1a787d	2023-07-12	Nasal	0	0	0	0	1	115	1	90
1a787d	2023-07-26	Oral	1	17	0	0	1	5236	1	17
1a787d	2023-07-26	Nasal	0	0	0	0	1	8	1	35
1a787d	2023-08-09	Oral	0	0	0	0	1	3	1	0
1a787d	2023-08-09	Nasal	0	0	0	0	1	0	1	0
1a787d	2023-08-23	Nasal	0	0	0	0	1	20	1	72
1a787d	2023-08-23	Oral	0	0	0	0	1	1879	1	0
1a787d	2023-10-04	Oral	0	0	0	0	1	1454	1	0
1a787d	2023-10-04	Nasal	0	0	0	0	1	133	1	90
1a787d	2023-10-18	Nasal	0	0	0	0	1	4	1	46
1a787d	2023-10-18	Oral	0	0	0	0	1	958	0	0
1eccc1	2021-12-16	Nasal	0	0	0	0	0	0	1	1
1eccc1	2021-12-16	Oral	0	0	0	0	0	0	0	0
1eccc1	2022-01-13	Nasal	0	0	0	0	0	0	1	89
1eccc1	2022-01-13	Oral	0	0	0	0	0	0	0	0
1eccc1	2022-02-10	Nasal	0	0	0	0	0	0	1	336
1eccc1	2022-02-10	Oral	0	0	0	0	0	0	1	0
1eccc1	2022-02-24	Nasal	0	0	0	0	0	0	1	366
1eccc1	2022-02-24	Oral	0	0	0	0	0	0	1	0
1eccc1	2022-03-09	Nasal	0	0	0	0	0	0	1	0
1eccc1	2022-03-09	Oral	0	0	0	0	0	0	1	278
1eccc1	2022-03-23	Oral	0	0	0	0	0	0	1	0
1eccc1	2022-03-23	Nasal	0	0	0	0	0	0	1	594
1eccc1	2022-04-06	Oral	0	0	0	0			1	0
1eccc1	2022-04-06	Nasal	0	0	0	0			1	1675
1eccc1	2022-04-20	Oral	0	0	0	0	0	0	1	0
1eccc1	2022-04-20	Nasal	0	0	0	0	0	0	1	77
1eccc1	2022-05-04	Nasal	0	0	0	0	0	0	1	0
1eccc1	2022-05-04	Oral	0	0	0	0	0	0	1	2
1eccc1	2022-05-18	Oral	0	0	0	0	0	0	1	1349
1eccc1	2022-05-18	Nasal	0	0	0	0	0	0	1	246
1eccc1	2022-06-15	Nasal	0	0	0	0	0	0	1	43
1eccc1	2022-06-15	Oral	1	18	0	0	0	0	1	0
1eccc1	2022-06-29	Oral	0	0	0	0	0	0	1	13828
1eccc1	2022-06-29	Nasal	1	0	0	0	0	0	1	0
1eccc1	2022-07-13	Nasal	0	0	0	0	0	0	1	2
1eccc1	2022-07-13	Oral	0	0	0	0	0	0	1	0
1eccc1	2022-09-21	Nasal	0	0	0	0	1	0	1	153
1eccc1	2022-09-21	Oral	0	0	0	0	1	408	1	0
1eccc1	2022-10-05	Oral	0	0	0	0	0	0	0	0
1eccc1	2022-10-05	Nasal	0	0	0	0	0	0	1	1
1eccc1	2022-10-19	Nasal	1	521	1	231	0	0	1	4
1eccc1	2022-10-19	Oral	0	0	0	0	0	0	0	0
1eccc1	2022-11-02	Nasal	0	0	0	0	0	0	1	127
1eccc1	2022-11-02	Oral	0	0	0	0	0	0	0	0
1eccc1	2022-11-16	Oral	0	0	0	0	0	0	0	0
1eccc1	2022-11-16	Nasal	0	0	0	0	0	0	1	961
1eccc1	2022-11-30	Nasal	0	0	0	0	0	0	1	10
1eccc1	2022-11-30	Oral	0	0	0	0	0	0	0	0
1eccc1	2022-12-14	Oral	0	0	0	0	0	0	0	0
1eccc1	2022-12-14	Nasal	0	0	1	0	0	0	1	24
1eccc1	2023-01-11	Oral	0	0	0	0	0	0	0	0
1eccc1	2023-01-11	Nasal	0	0	0	0	0	0	1	39
1eccc1	2023-01-25	Nasal	0	0	0	0	0	0	1	6
1eccc1	2023-01-25	Oral	0	0	0	0	0	0	0	0
1eccc1	2023-02-22	Oral	0	0	0	0	0	0	1	0
1eccc1	2023-02-22	Nasal	0	0	0	0	0	0	1	0
1eccc1	2023-03-08	Oral	0	0	0	0	0	0	0	0
1eccc1	2023-03-08	Nasal	0	0	0	0	0	0	1	30
1eccc1	2023-03-22	Nasal	0	0	0	0	0	0	1	215
1eccc1	2023-03-22	Oral	0	0	0	0	0	0	1	0
1eccc1	2023-04-05	Oral	0	0	0	0	0	0	0	0
1eccc1	2023-04-05	Nasal	0	0	0	0	0	0	1	7
1eccc1	2023-04-19	Nasal	0	0	0	0	0	0	1	0
1eccc1	2023-04-19	Oral	0	0	0	0	0	0	0	0
1eccc1	2023-05-03	Oral	0	0	0	0	0	0	0	0
1eccc1	2023-05-03	Nasal	0	0	0	0	0	0	1	0
1eccc1	2023-05-17	Oral	0	0	1	1	0	0	0	0
1eccc1	2023-05-17	Nasal	0	0	1	3	0	0	1	0
1eccc1	2023-06-14	Nasal	0	0	0	0	0	0	0	0
1eccc1	2023-06-14	Oral	0	0	1	24	0	0	0	0
1eccc1	2023-06-28	Oral	0	0	1	0	0	0	0	0
1eccc1	2023-06-28	Nasal	0	0	0	0	0	0	0	0
1eccc1	2023-07-12	Oral	0	0	0	0	0	0	0	0
1eccc1	2023-07-12	Nasal	0	0	0	0	0	0	0	0
1eccc1	2023-07-26	Nasal	0	0	0	0	0	0	0	0
1eccc1	2023-07-26	Oral	0	0	0	0	0	0	0	0
1eccc1	2023-08-09	Nasal	0	0	0	0	0	0	1	0
1eccc1	2023-08-09	Oral	0	0	0	0	0	0	0	0
1eccc1	2023-08-23	Oral	0	0	0	0	0	0	1	0
1eccc1	2023-08-23	Nasal	0	0	0	0	0	0	1	160
1eccc1	2023-09-20	Nasal	0	0	0	0	1	2	1	76
1eccc1	2023-09-20	Oral	0	0	0	0	0	0	1	0
1eccc1	2023-10-04	Oral	0	0	0	0	0	0	1	7
1eccc1	2023-10-04	Nasal	0	0	0	0	0	0	1	717
1eccc1	2023-10-18	Nasal	0	0	0	0	0	0	1	5546
1eccc1	2023-10-18	Oral	0	0	0	0	0	0	1	2
2244d9	2021-12-02	Nasal	0	0	0	0	0	0	0	0
2244d9	2021-12-02	Oral	0	0	0	0	0	0	0	0
2244d9	2021-12-16	Oral	0	0	0	0	0	0	0	0
2244d9	2021-12-16	Nasal	0	0	0	0	0	0	0	0
2244d9	2022-01-13	Nasal	0	0	0	0	0	0	0	0
2244d9	2022-01-13	Oral	0	0	0	0	0	0	0	0
2244d9	2022-02-24	Nasal	0	0	0	0	0	0	0	0
2244d9	2022-02-24	Oral	0	0	0	0	0	0	0	0
2244d9	2022-03-09	Oral	0	0	0	0	1	0	0	0
2244d9	2022-03-09	Nasal	0	0	0	0	0	0	1	0
2244d9	2022-03-23	Oral	0	0	0	0	0	0	0	0
2244d9	2022-03-23	Nasal	0	0	0	0	0	0	0	0
2244d9	2022-04-06	Nasal	0	0	0	0	0	0	0	0
2244d9	2022-04-06	Oral	0	0	0	0			0	0
2244d9	2022-04-20	Oral	0	0	0	0	0	0	0	0
2244d9	2022-04-20	Nasal	0	0	0	0	1	485	0	0
2244d9	2022-05-04	Nasal	0	0	0	0	1	7	0	0
2244d9	2022-05-04	Oral	0	0	0	0	0	0	0	0
2244d9	2022-05-18	Nasal	0	0	0	0	0	0	0	0
2244d9	2022-05-18	Oral	0	0	0	0	0	0	0	0
2244d9	2022-06-01	Nasal	0	0	0	0	0	0	0	0
2244d9	2022-06-01	Oral	0	0	0	0	0	0	0	0
2244d9	2022-06-15	Oral	0	0	0	0	0	0	0	0
2244d9	2022-06-15	Nasal	0	0	0	0	0	0	0	0
2244d9	2022-07-13	Oral	0	0	0	0	0	0	0	0
2244d9	2022-07-13	Nasal	0	0	0	0	0	0	0	0
2244d9	2022-08-24	Oral	0	0	0	0	0	0	0	0
2244d9	2022-08-24	Nasal	0	0	0	0	0	0	0	0
2244d9	2022-09-07	Oral	0	0	0	0	0	0	0	0
2244d9	2022-09-07	Nasal	0	0	0	0	0	0	0	0
2244d9	2022-10-05	Nasal	0	0	0	0	0	0
2244d9	2022-10-05	Oral	0	0	0	0	0	0	0	0
2244d9	2023-01-11	Nasal	0	0	0	0	0	0	0	0
2244d9	2023-01-11	Oral	0	0	0	0	0	0	0	0
2244d9	2023-01-25	Oral	0	0	0	0	0	0	0	0
2244d9	2023-01-25	Nasal	0	0	0	0	0	0	0	0
22f1b5	2021-12-16	Oral	0	0	0	0	1	7	0	0
22f1b5	2021-12-16	Nasal	0	0	0	0	0	0	0	0
22f1b5	2022-01-13	Nasal	0	0	0	0	0	0	0	0
22f1b5	2022-01-13	Oral	0	0	0	0	0	0	1	0
22f1b5	2022-01-27	Oral	0	0	0	0	1	87	0	0
22f1b5	2022-01-27	Nasal	0	0	0	0	1	12	0	0
22f1b5	2022-02-24	Nasal	0	0	0	0	0	0	0	0
22f1b5	2022-02-24	Oral	1	0	0	0	0	0	0	0
22f1b5	2022-04-20	Nasal	0	0	0	0	0	0	0	0
22f1b5	2022-04-20	Oral	0	0	0	0	0	0	0	0
22f1b5	2022-05-04	Nasal	0	0	0	0	1	17	0	0
22f1b5	2022-05-04	Oral	0	0	0	0	1	11	0	0
22f1b5	2022-05-18	Nasal	0	0	0	0	1	0	0	0
22f1b5	2022-05-18	Oral	0	0	0	0	1	5	0	0
22f1b5	2022-06-01	Nasal	0	0	0	0	0	0	0	0
22f1b5	2022-06-01	Oral	0	0	0	0	1	625	0	0
22f1b5	2022-06-29	Oral	0	0	0	0	1	0	0	0
22f1b5	2022-06-29	Nasal	0	0	0	0	0	0	0	0
22f1b5	2022-07-13	Nasal	0	0	0	0	1	0	0	0
22f1b5	2022-07-13	Oral	0	0	0	0	1	94	0	0
22f1b5	2022-07-27	Nasal	0	0	0	0	0	0	0	0
22f1b5	2022-07-27	Oral	0	0			1		0	0
22f1b5	2022-08-10	Nasal	0	0	0	0	1	0	0	0
22f1b5	2022-08-10	Oral	0	0	0	0	1	4	0	0
22f1b5	2022-08-24	Oral	0	0	0	0	1	1923	0	0
22f1b5	2022-08-24	Nasal	0	0	0	0	1	0	0	0
22f1b5	2022-09-21	Nasal	0	0	0	0	1	92	0	0
22f1b5	2022-09-21	Oral	0	0	0	0	1	299960	0	0
22f1b5	2022-10-19	Nasal	0	0	0	0	1	221	0	0
22f1b5	2022-10-19	Oral	0	0	0	0	1	5320	0	0
22f1b5	2022-11-16	Oral	0	0	0	0	1	21341	0	0
22f1b5	2022-11-16	Nasal	1	4	1	5	1	60	0	0
22f1b5	2022-11-30	Nasal	0	0	0	0	1	16	0	0
22f1b5	2022-11-30	Oral	0	0	0	0	1	481	0	0
281e26	2021-11-18	Oral	0	0	0	0	0	0	0	0
281e26	2021-11-18	Nasal	0	0	0	0	0	0	1	0
281e26	2021-12-02	Oral	0	0	0	0	0	0	0	0
281e26	2021-12-02	Nasal	0	0	0	0	0	0	1	0
281e26	2021-12-16	Nasal	0	0	0	0	0	0	1	112
281e26	2021-12-16	Oral	0	0	0	0	0	0	1	0
281e26	2022-01-13	Nasal	0	0	0	0	0	0	0	0
281e26	2022-01-13	Oral	0	0	0	0	0	0	1	0
281e26	2022-01-27	Oral	0	0	0	0	0	0	0	0
281e26	2022-01-27	Nasal	0	0	0	0	0	0	1	0
281e26	2022-02-10	Nasal	0	0	0	0	0	0	1	1
281e26	2022-02-10	Oral	0	0	0	0	0	0	0	0
281e26	2022-02-24	Nasal	0	0	0	0	0	0	1	0
281e26	2022-02-24	Oral	0	0	0	0	0	0	0	0
281e26	2022-03-09	Nasal	0	0	0	0	0	0	0	0
281e26	2022-03-09	Oral	0	0	0	0	0	0	0	0
281e26	2022-03-23	Oral	0	0	0	0	0	0	0	0
281e26	2022-03-23	Nasal	0	0	0	0	0	0	1	0
281e26	2022-04-06	Nasal	0	0	0	0	0	0	1	0
281e26	2022-04-06	Oral	0	0	0	0	0	0	0	0
281e26	2022-04-20	Nasal	0	0	0	0	0	0	1	0
281e26	2022-04-20	Oral	0	0	0	0	0	0	0	0
281e26	2022-05-04	Nasal	0	0	0	0	0	0	1	0
281e26	2022-05-04	Oral	0	0	0	0			0	0
281e26	2022-05-18	Nasal	0	0	0	0	0	0	1	0
281e26	2022-05-18	Oral	0	0	0	0	0	0	0	0
281e26	2022-06-15	Oral	0	0	1	0	0	0	0	0
281e26	2022-06-15	Nasal	0	0	0	0	0	0	1	0
281e26	2022-06-29	Nasal	0	0	0	0	0	0	1	1
281e26	2022-06-29	Oral	0	0	0	0	0	0	0	0
281e26	2022-07-13	Oral	0	0	0	0	0	0	0	0
281e26	2022-07-13	Nasal	0	0	0	0	0	0	1	0
281e26	2022-07-27	Nasal	0	0	0	0	0	0	1	0
281e26	2022-07-27	Oral	0	0	0	0	0	0	0	0
281e26	2022-08-10	Nasal	0	0	0	0	0	0	1	0
281e26	2022-08-10	Oral	0	0	0	0	0	0	0	0
281e26	2022-08-24	Nasal	0	0	0	0	0	0	0	0
281e26	2022-08-24	Oral	0	0	0	0	0	0	0	0
281e26	2022-09-21	Oral	0	0	0	0	0	0	0	0
281e26	2022-09-21	Nasal	0	0	0	0	1	49	1	0
281e26	2022-10-05	Oral	0	0	0	0	0	0	0	0
281e26	2022-10-05	Nasal	0	0	0	0	0	0	0	0
281e26	2022-10-19	Nasal	0	0	0	0	0	0	1	0
281e26	2022-10-19	Oral	0	0	0	0	0	0	0	0
281e26	2022-11-16	Nasal	0	0	0	0	0	0	1	0
281e26	2022-11-16	Oral	0	0	0	0	0	0	0	0
281e26	2022-11-30	Oral	0	0	0	0	0	0	0	0
281e26	2022-11-30	Nasal	0	0	0	0	0	0	1	0
281e26	2022-12-14	Nasal	0	0	0	0	0	0	1	0
281e26	2022-12-14	Oral	0	0	0	0	0	0	0	0
281e26	2023-01-11	Nasal	0	0	0	0	0	0	0	0
281e26	2023-01-11	Oral	0	0	0	0	0	0	0	0
281e26	2023-01-25	Nasal	0	0	0	0	0	0	1	0
281e26	2023-01-25	Oral	0	0	0	0	0	0	0	0
281e26	2023-02-08	Nasal	0	0	0	0	0	0	0	0
281e26	2023-02-08	Oral	0	0	0	0	0	0	0	0
281e26	2023-02-22	Oral	0	0	0	0	0	0	0	0
281e26	2023-02-22	Nasal	0	0	0	0	0	0	0	0
281e26	2023-03-08	Oral	0	0	0	0	0	0	0	0
281e26	2023-03-08	Nasal	0	0	0	0	0	0	0	0
281e26	2023-03-22	Nasal	0	0	0	0	0	0	0	0
281e26	2023-03-22	Oral	0	0	0	0	0	0	0	0
281e26	2023-04-05	Nasal	0	0	0	0	0	0	1	0
281e26	2023-04-05	Oral	0	0	0	0	0	0	0	0
281e26	2023-04-19	Nasal	0	0	0	0	0	0	1	1
281e26	2023-04-19	Oral	0	0	0	0	0	0	1	1
281e26	2023-05-03	Nasal	0	0	0	0	1	44	1	38
281e26	2023-05-03	Oral	0	0	0	0	0	0	0	0
281e26	2023-06-14	Oral	0	0	0	0	0	0	0	0
281e26	2023-06-14	Nasal	0	0	0	0	0	0	1	0
281e26	2023-07-12	Nasal	0	0	0	0	0	0	1	0
281e26	2023-07-12	Oral	0	0	0	0	0	0	0	0
281e26	2023-07-26	Oral	0	0	0	0	0	0	0	0
281e26	2023-07-26	Nasal	0	0	0	0	0	0	1	0
290626	2021-12-02	Nasal	0	0	0	0	0	0	1	0
290626	2021-12-02	Oral	0	0	0	0	1	722	1	0
290626	2022-03-09	Nasal	0	0	0	0	0	0	0	0
290626	2022-03-09	Oral	1	0	0	0	1	0	1	0
290626	2022-04-06	Nasal	0	0	0	0	0	0	1	0
290626	2022-04-06	Oral	0	0	0	0			0	0
290626	2022-06-01	Nasal	0	0	0	0	0	0	1	0
290626	2022-06-01	Oral	0	0	0	0	1	289	0	0
290626	2022-07-13	Nasal	0	0	0	0	0	0	1	0
290626	2022-07-13	Oral	0	0	0	0	1	2	0	0
2940c6	2021-12-16	Nasal	0	0	0	0	0	0	0	0
2940c6	2021-12-16	Oral	0	0	0	0	0	0	0	0
2940c6	2022-01-13	Nasal	0	0	0	0	0	0	0	0
2940c6	2022-01-13	Oral	0	0	0	0	0	0	0	0
2940c6	2022-01-27	Oral	1	0	0	0	0	0	0	0
2940c6	2022-01-27	Nasal	0	0	0	0	0	0	0	0
2940c6	2022-02-10	Nasal	0	0	0	0	0	0	0	0
2940c6	2022-02-10	Oral	1	1	0	0	1	1423	0	0
2940c6	2022-02-24	Nasal	0	0	0	0	0	0	0	0
2940c6	2022-02-24	Oral	0	0	0	0	1	5722	0	0
2940c6	2022-03-09	Oral	1	0	0	0	1	28	0	0
2940c6	2022-03-09	Nasal	0	0	0	0	0	0	1	0
2940c6	2022-03-23	Nasal	0	0	0	0	0	0	0	0
2940c6	2022-03-23	Oral	0	0	0	0	1	5300	0	0
2940c6	2022-04-06	Nasal	0	0	0	0			0	0
2940c6	2022-04-06	Oral	0	0	0	0			0	0
2940c6	2022-04-20	Oral	0	0	0	0	0	0	0	0
2940c6	2022-04-20	Nasal	0	0	0	0	0	0	0	0
2940c6	2022-05-04	Nasal	0	0	0	0	0	0	0	0
2940c6	2022-05-04	Oral	1	13	0	0	0	0	0	0
2940c6	2022-05-18	Nasal	0	0	0	0	0	0	0	0
2940c6	2022-05-18	Oral	1	1	0	0	0	0	0	0
2940c6	2022-06-15	Oral	0	0	0	0	0	0	0	0
2940c6	2022-06-15	Nasal	0	0	0	0	0	0	0	0
2940c6	2022-06-29	Oral	0	0	0	0	0	0	0	0
2940c6	2022-06-29	Nasal	0	0	0	0	0	0	0	0
2940c6	2022-07-13	Oral	0	0	0	0	0	0	0	0
2940c6	2022-07-13	Nasal	0	0	0	0	0	0	0	0
2940c6	2022-08-10	Oral	1	0	0	0	0	0	0	0
2940c6	2022-08-10	Nasal	0	0	0	0	0	0	0	0
2940c6	2022-08-24	Oral	0	0	0	0	0	0	0	0
2940c6	2022-08-24	Nasal	0	0	0	0	1		1	0
2940c6	2022-09-21	Nasal	0	0	1	0	0	0	0	0
2940c6	2022-09-21	Oral	0	0	0	0	0	0	0	0
2940c6	2022-10-05	Nasal	0	0	0	0	0	0	0	0
2940c6	2022-10-05	Oral	0	0	0	0	0	0	0	0
2940c6	2022-10-19	Nasal	0	0	0	0	0	0	0	0
2940c6	2022-10-19	Oral	0	0	0	0	0	0	0	0
2940c6	2022-11-02	Oral	1	48	0	0	0	0	0	0
2940c6	2022-11-02	Nasal	0	0	0	0	0	0	0	0
2940c6	2022-11-16	Oral	0	0	0	0	0	0	0	0
2940c6	2022-11-16	Nasal	0	0	0	0	0	0	0	0
2940c6	2022-11-30	Oral	0	0	0	0	0	0	0	0
2940c6	2022-11-30	Nasal	0	0	1	0	0	0	0	0
2940c6	2022-12-14	Nasal	0	0	0	0	0	0	0	0
2940c6	2022-12-14	Oral	0	0	0	0	0	0	0	0
2940c6	2023-01-11	Nasal	0	0	1	0	0	0	0	0
2940c6	2023-01-11	Oral	0	0	0	0	0	0	0	0
2940c6	2023-01-25	Oral	0	0	0	0	0	0	0	0
2940c6	2023-01-25	Nasal	0	0	0	0	0	0	1	0
2940c6	2023-02-08	Nasal	0	0	0	0	0	0	0	0
2940c6	2023-02-08	Oral	0	0	0	0	0	0	0	0
2940c6	2023-02-22	Oral	0	0	0	0	0	0	0	0
2940c6	2023-02-22	Nasal	0	0	0	0	0	0	0	0
2940c6	2023-03-08	Nasal	0	0	0	0	0	0	0	0
2940c6	2023-03-08	Oral	0	0	0	0	0	0	0	0
2940c6	2023-03-22	Nasal	0	0	0	0	0	0	0	0
2940c6	2023-03-22	Oral	0	0	0	0	0	0	0	0
2940c6	2023-04-05	Nasal	0	0	0	0	0	0	0	0
2940c6	2023-04-05	Oral	0	0	0	0	0	0	0	0
2940c6	2023-04-19	Oral	0	0	0	0	0	0	0	0
2940c6	2023-04-19	Nasal	0	0	0	0	0	0	0	0
2940c6	2023-05-03	Oral	0	0	0	0	0	0	0	0
2940c6	2023-05-03	Nasal	0	0	0	0	0	0	0	0
2940c6	2023-05-17	Nasal	0	0	0	0	0	0	0	0
2940c6	2023-05-17	Oral	0	0	0	0	0	0	0	0
2940c6	2023-06-14	Oral	0	0	0	0	0	0	0	0
2940c6	2023-06-14	Nasal	0	0	0	0	0	0	0	0
2940c6	2023-06-28	Oral	0	0	0	0	0	0	0	0
2940c6	2023-06-28	Nasal	0	0	0	0	0	0	0	0
2940c6	2023-07-12	Oral	0	0	0	0	0	0	0	0
2940c6	2023-07-12	Nasal	0	0	0	0	0	0	0	0
2940c6	2023-07-26	Nasal	0	0	0	0	0	0	0	0
2940c6	2023-07-26	Oral	0	0	0	0	0	0	0	0
2940c6	2023-08-09	Nasal	0	0	0	0	0	0	0	0
2940c6	2023-08-09	Oral	0	0	0	0	0	0	0	0
2940c6	2023-08-23	Oral	0	0	0	0	0	0	0	0
2940c6	2023-08-23	Nasal	0	0	0	0	0	0	0	0
2940c6	2023-09-20	Oral	0	0	0	0	1	1080	0	0
2940c6	2023-09-20	Nasal	0	0	0	0	0	0	0	0
2940c6	2023-10-04	Oral	0	0	0	0	1	217	0	0
2940c6	2023-10-04	Nasal	0	0	0	0	0	0	0	0
2940c6	2023-10-18	Nasal	0	0	0	0	0	0	0	0
2940c6	2023-10-18	Oral	0	0	0	0	1	14666	0	0
2940c6	2023-11-01	Oral	0	0	0	0	1	7209	0	0
2940c6	2023-11-01	Nasal	0	0	0	0	0	0	0	0
2b2ba8	2022-11-02	Nasal	0	0	0	0	0	0	0	0
2b2ba8	2022-11-02	Oral	0	0	0	0	0	0	0	0
2b2ba8	2022-11-16	Nasal	0	0	0	0	0	0	0	0
2b2ba8	2022-11-16	Oral	0	0	0	0	0	0	0	0
2b2ba8	2022-11-30	Oral	1	3	1	0	0	0	0	0
2b2ba8	2022-11-30	Nasal	0	0	0	0	0	0	0	0
2b2ba8	2022-12-14	Nasal	0	0	0	0	0	0	0	0
2b2ba8	2022-12-14	Oral	0	0	0	0	0	0	0	0
2b2ba8	2023-01-11	Nasal	0	0	0	0	0	0	0	0
2b2ba8	2023-01-11	Oral	0	0	0	0	0	0	0	0
2b2ba8	2023-01-25	Nasal	0	0	0	0	0	0	0	0
2b2ba8	2023-01-25	Oral	0	0	0	0	0	0	0	0
2b2ba8	2023-02-08	Oral	0	0	0	0	0	0	0	0
2b2ba8	2023-02-08	Nasal	0	0	0	0	0	0	0	0
2b2ba8	2023-02-22	Oral	0	0	0	0	0	0	0	0
2b2ba8	2023-02-22	Nasal	0	0	0	0	0	0	0	0
2b2ba8	2023-03-08	Nasal	0	0	0	0	0	0	0	0
2b2ba8	2023-03-08	Oral	0	0	0	0	0	0	0	0
2b2ba8	2023-03-22	Nasal	0	0	0	0	0	0	0	0
2b2ba8	2023-03-22	Oral	0	0	0	0	0	0	0	0
2b2ba8	2023-04-05	Oral	1	0	1	0	0	0	0	0
2b2ba8	2023-04-05	Nasal	0	0	0	0	0	0	1	0
2b2ba8	2023-05-03	Nasal	0	0	0	0	0	0	0	0
2b2ba8	2023-05-03	Oral	0	0	0	0	0	0	0	0
2b2ba8	2023-06-14	Nasal	0	0	0	0	0	0	0	0
2b2ba8	2023-06-14	Oral	0	0	0	0	0	0	0	0
2b2ba8	2023-06-28	Nasal	0	0	0	0	0	0	0	0
2b2ba8	2023-06-28	Oral	0	0	1	0	0	0	0	0
2b2ba8	2023-07-12	Nasal	0	0	0	0	0	0	0	0
2b2ba8	2023-07-12	Oral	0	0	0	0	0	0	0	0
2b2ba8	2023-08-09	Nasal	0	0	0	0	0	0	0	0
2b2ba8	2023-08-09	Oral	0	0	0	0	0	0	0	0
2b2ba8	2023-08-23	Nasal	0	0	0	0	0	0	0	0
2b2ba8	2023-08-23	Oral	0	0	0	0	0	0	0	0
2b2ba8	2023-09-20	Oral	0	0	0	0	0	0	0	0
2b2ba8	2023-09-20	Nasal	0	0	1	4	0	0	0	0
2b2ba8	2023-10-04	Oral	0	0	0	0	0	0	0	0
2b2ba8	2023-10-04	Nasal	0	0	1	0	0	0	0	0
2b2ba8	2023-10-18	Oral	0	0	1	4	0	0	0	0
2b2ba8	2023-10-18	Nasal	0	0	0	0	0	0	0	0
2b2ba8	2023-11-01	Nasal	0	0	0	0	0	0	1	1
2b2ba8	2023-11-01	Oral	0	0	0	0	0	0	0	0
2e6309	2021-12-02	Nasal	0	0	0	0	1	0	1	8
2e6309	2021-12-02	Oral	0	0	0	0	1	0	0	0
2e6309	2021-12-16	Oral	0	0	0	0	1	2	1	0
2e6309	2021-12-16	Nasal	0	0	0	0	0	0	1	44
2e6309	2022-02-10	Oral	0	0	0	0	0	0	0	0
2e6309	2022-02-10	Nasal	0	0	0	0	0	0	1	285
2e6309	2022-02-24	Nasal	0	0	0	0	0	0	1	0
2e6309	2022-02-24	Oral	0	0	0	0	1	30	0	0
2e6309	2022-03-09	Oral	0	0	0	0	1	0	0	0
2e6309	2022-03-09	Nasal	0	0	0	0	0	0	1	2
2e6309	2022-03-23	Nasal	0	0	0	0	0	0	1	11
2e6309	2022-03-23	Oral	1	26	0	0	1	67	0	0
2e6309	2022-04-06	Oral	0	0	0	0	1	0	0	0
2e6309	2022-04-06	Nasal	0	0	0	0	0	0	1	25
2e6309	2022-04-20	Nasal	1	115	0	0	0	0	1	0
2e6309	2022-04-20	Oral	0	0	0	0	0	0	0	0
2e6309	2022-05-04	Nasal	0	0	0	0	0	0	1	0
2e6309	2022-05-04	Oral	0	0	0	0	1	0	0	0
2e6309	2022-06-01	Nasal	0	0	0	0	0	0	1	0
2e6309	2022-06-01	Oral	0	0	0	0	1	12	0	0
2e6309	2022-06-15	Oral	0	0	0	0	1	15	0	0
2e6309	2022-06-15	Nasal	0	0	0	0	0	0	1	0
2e6309	2022-06-29	Nasal	0	0	0	0	0	0	0	0
2e6309	2022-06-29	Oral	0	0	1	0	0	0	1	0
2e6309	2022-07-13	Oral	0	0	0	0	1	6	0	0
2e6309	2022-07-13	Nasal	0	0	0	0	0	0	1	0
2e6309	2022-07-27	Oral	0	0			1		0	0
2e6309	2022-07-27	Nasal	0	0			0	0	1	8
2e6309	2022-08-10	Nasal	0	0	0	0	0	0	1	1
2e6309	2022-08-10	Oral	0	0	0	0	1	422	0	0
2e6309	2022-08-24	Oral	0	0	0	0	1	334	0	0
2e6309	2022-08-24	Nasal	0	0	0	0	0	0	1	0
2e6309	2022-09-07	Nasal	0	0	0	0	0	0	1	0
2e6309	2022-09-07	Oral	0	0	0	0	1	307	0	0
2e6309	2022-09-21	Nasal	0	0	0	0	0	0	1	0
2e6309	2022-09-21	Oral	0	0	0	0	1	80	1	0
2e6309	2022-10-05	Oral	0	0	0	0	1	761	0	0
2e6309	2022-10-05	Nasal	0	0	0	0	0	0	1	0
2e6309	2022-10-19	Oral	0	0	0	0	1	98	0	0
2e6309	2022-10-19	Nasal	0	0	0	0	0	0	0	0
2e6309	2022-11-02	Nasal	0	0	0	0	0	0	1	0
2e6309	2022-11-02	Oral	0	0	0	0	1	48	0	0
2e6309	2022-11-16	Oral	0	0	0	0	1	623	0	0
2e6309	2022-11-16	Nasal	0	0	0	0	0	0	1	0
2e6309	2022-11-30	Nasal	0	0	0	0	0	0	1	0
2e6309	2022-11-30	Oral	0	0	0	0	1	65	0	0
2e6309	2023-01-25	Nasal	0	0	0	0	0	0	0	0
2e6309	2023-01-25	Oral	0	0	0	0	1	0	0	0
2e6309	2023-02-08	Nasal	0	0	0	0	0	0	0	0
2e6309	2023-02-08	Oral	0	0	0	0	1	58	0	0
2e6309	2023-02-22	Oral	0	0	1	5	1	337	0	0
2e6309	2023-02-22	Nasal	0	0	0	0	1	1	0	0
2e6309	2023-03-08	Nasal	0	0	0	0	1	0	0	0
2e6309	2023-03-08	Oral	0	0	0	0	1	67	0	0
2e6309	2023-03-22	Nasal	0	0	0	0	0	0	0	0
2e6309	2023-03-22	Oral	0	0	0	0	1	56	0	0
2e6309	2023-04-05	Nasal	0	0	0	0	0	0	0	0
2e6309	2023-04-05	Oral	0	0	0	0	1	9	0	0
2e6309	2023-04-19	Oral	0	0	0	0	1	6	0	0
2e6309	2023-04-19	Nasal	0	0	0	0	0	0	0	0
2e6309	2023-05-03	Oral	0	0	0	0	1	47	0	0
2e6309	2023-05-03	Nasal	0	0	0	0	0	0	0	0
2e6309	2023-05-17	Nasal	0	0	0	0	0	0	0	0
2e6309	2023-05-17	Oral	0	0	0	0	1	0	0	0
2e6309	2023-05-31	Oral	0	0	0	0	0	0	0	0
2e6309	2023-05-31	Nasal	0	0	0	0	0	0	0	0
2e6309	2023-06-28	Oral	0	0	1	10	1	3	0	0
2e6309	2023-06-28	Nasal	0	0	0	0	0	0	0	0
2e6309	2023-07-12	Nasal	0	0	0	0	0	0	0	0
2e6309	2023-07-12	Oral	0	0	0	0	0	0	0	0
2e6309	2023-07-26	Nasal	0	0	0	0	0	0	0	0
2e6309	2023-07-26	Oral	0	0	1	277	0	0	0	0
2e6309	2023-08-09	Nasal	0	0	0	0	0	0	0	0
2e6309	2023-08-09	Oral	0	0	0	0	0	0	0	0
2e6309	2023-08-23	Nasal	0	0	0	0	0	0	0	0
2e6309	2023-08-23	Oral	1	32	1	43	1	3	0	0
2e6309	2023-10-04	Oral	0	0	0	0	0	0	0	0
2e6309	2023-10-04	Nasal	0	0	0	0	0	0	0	0
2e7ca8	2022-01-27	Oral	0	0	0	0	0	0	0	0
2e7ca8	2022-01-27	Nasal	0	0	0	0	0	0	0	0
2e7ca8	2022-02-10	Oral	0	0	0	0	0	0	0	0
2e7ca8	2022-02-10	Nasal	0	0	0	0	0	0	0	0
2e7ca8	2022-02-24	Oral	0	0	0	0	0	0	0	0
2e7ca8	2022-02-24	Nasal	0	0	0	0	0	0	0	0
2e7ca8	2022-03-09	Nasal	0	0	0	0	0	0	0	0
2e7ca8	2022-03-09	Oral	0	0	0	0	0	0	0	0
2e7ca8	2022-03-23	Oral	0	0	0	0	0	0	0	0
2e7ca8	2022-03-23	Nasal	0	0	0	0	0	0	0	0
2e7ca8	2022-04-06	Nasal	0	0	0	0	0	0	0	0
2e7ca8	2022-04-06	Oral	0	0	0	0			0	0
2e7ca8	2022-05-04	Nasal	0	0	0	0	0	0	0	0
2e7ca8	2022-05-04	Oral	0	0	0	0	0	0	0	0
2e7ca8	2022-05-18	Nasal	0	0	0	0	0	0	0	0
2e7ca8	2022-05-18	Oral	0	0	0	0	0	0	0	0
2e7ca8	2022-06-01	Nasal	0	0	0	0	0	0	1	2
2e7ca8	2022-06-01	Oral	0	0	0	0	0	0	0	0
2e7ca8	2022-06-15	Oral	0	0	0	0	0	0	0	0
2e7ca8	2022-06-15	Nasal	0	0	0	0	0	0	0	0
2e7ca8	2022-06-29	Oral	0	0	0	0	0	0	0	0
2e7ca8	2022-06-29	Nasal	0	0	0	0	0	0	0	0
2e7ca8	2022-07-13	Oral	0	0	0	0	0	0	0	0
2e7ca8	2022-07-13	Nasal	0	0	0	0	0	0	0	0
2e7ca8	2022-07-27	Nasal	0	0			0	0	0	0
2e7ca8	2022-07-27	Oral	0	0			0	0	0	0
2e7ca8	2022-08-10	Oral	0	0	0	0	0	0	0	0
2e7ca8	2022-08-10	Nasal	0	0	0	0	0	0	0	0
2e7ca8	2022-08-24	Oral	0	0	0	0	0	0	0	0
2e7ca8	2022-08-24	Nasal	0	0	0	0	0	0	0	0
2e7ca8	2022-09-21	Oral	0	0	0	0	0	0	0	0
2e7ca8	2022-09-21	Nasal	0	0	0	0	0	0	0	0
2e7ca8	2022-10-05	Oral	0	0	0	0	0	0	0	0
2e7ca8	2022-10-05	Nasal	0	0	0	0	0	0	0	0
2e7ca8	2022-10-19	Oral	0	0	0	0	0	0	0	0
2e7ca8	2022-10-19	Nasal	0	0	0	0	0	0	0	0
2e7ca8	2022-11-02	Oral	0	0	0	0	0	0	0	0
2e7ca8	2022-11-02	Nasal	0	0	0	0	0	0	0	0
2e7ca8	2022-11-16	Nasal	0	0	0	0	0	0	0	0
2e7ca8	2022-11-16	Oral	0	0	0	0	0	0	0	0
2e7ca8	2022-11-30	Oral	0	0	0	0	0	0	0	0
2e7ca8	2022-11-30	Nasal	0	0	0	0	0	0	0	0
2e7ca8	2022-12-14	Oral	0	0	0	0	0	0	0	0
2e7ca8	2022-12-14	Nasal	0	0	0	0	0	0	0	0
2e7ca8	2023-01-11	Oral	0	0	0	0	0	0	0	0
2e7ca8	2023-01-11	Nasal	0	0	0	0	0	0	0	0
2e7ca8	2023-01-25	Oral	0	0	0	0	0	0	0	0
2e7ca8	2023-01-25	Nasal	0	0	0	0	0	0	0	0
2e7ca8	2023-02-08	Oral	0	0	0	0	0	0	0	0
2e7ca8	2023-02-08	Nasal	0	0	0	0	0	0	0	0
2e7ca8	2023-02-22	Nasal	0	0	0	0	0	0	0	0
2e7ca8	2023-02-22	Oral	0	0	0	0	0	0	0	0
2e7ca8	2023-03-08	Nasal	0	0	0	0	0	0	0	0
2e7ca8	2023-03-08	Oral	0	0	0	0	0	0	0	0
2e7ca8	2023-03-22	Nasal	0	0	0	0	0	0	0	0
2e7ca8	2023-03-22	Oral	0	0	0	0	0	0	0	0
2e7ca8	2023-04-05	Oral	0	0	0	0	0	0	0	0
2e7ca8	2023-04-05	Nasal	0	0	0	0	0	0	0	0
2e7ca8	2023-04-19	Oral	0	0	0	0	0	0	0	0
2e7ca8	2023-04-19	Nasal	0	0	0	0	0	0	0	0
2e7ca8	2023-05-03	Nasal	0	0	0	0	0	0	0	0
2e7ca8	2023-05-03	Oral	0	0	0	0	0	0	0	0
2e7ca8	2023-05-17	Nasal	0	0	0	0	0	0	0	0
2e7ca8	2023-05-17	Oral	0	0	0	0	0	0	0	0
2e7ca8	2023-05-31	Oral	0	0	0	0	0	0	0	0
2e7ca8	2023-05-31	Nasal	0	0	0	0	0	0	0	0
2e7ca8	2023-06-14	Oral	0	0	0	0	0	0	0	0
2e7ca8	2023-06-14	Nasal	0	0	0	0	0	0	0	0
2e7ca8	2023-06-28	Nasal	0	0	0	0	0	0	0	0
2e7ca8	2023-06-28	Oral	0	0	0	0	0	0	0	0
2e7ca8	2023-07-12	Nasal	0	0	0	0	0	0	0	0
2e7ca8	2023-07-12	Oral	0	0	0	0	0	0	0	0
2e7ca8	2023-07-26	Nasal	0	0	0	0	0	0	0	0
2e7ca8	2023-07-26	Oral	0	0	0	0	0	0	0	0
2e7ca8	2023-08-09	Nasal	0	0	0	0	0	0	0	0
2e7ca8	2023-08-09	Oral	0	0	0	0	0	0	0	0
2e7ca8	2023-08-23	Nasal	0	0	0	0	0	0	0	0
2e7ca8	2023-08-23	Oral	0	0	0	0	0	0	0	0
2e7ca8	2023-09-20	Oral	0	0	0	0	0	0	0	0
2e7ca8	2023-09-20	Nasal	0	0	0	0	0	0	0	0
2e7ca8	2023-10-04	Nasal	0	0	0	0	0	0	0	0
2e7ca8	2023-10-04	Oral	0	0	0	0	0	0	0	0
2e7ca8	2023-10-18	Oral	0	0	0	0	0	0	0	0
2e7ca8	2023-10-18	Nasal	0	0	0	0	0	0	0	0
2e7ca8	2023-11-01	Nasal	0	0	0	0	0	0	0	0
2e7ca8	2023-11-01	Oral	0	0	0	0	0	0	0	0
3277b3	2021-12-02	Nasal	0	0	0	0	0	0	0	0
3277b3	2021-12-02	Oral	1	4919	0	0	0	0	0	0
3277b3	2021-12-16	Oral	1	2	0	0	0	0	0	0
3277b3	2021-12-16	Nasal	0	0	1	1	0	0	0	0
3277b3	2022-01-13	Nasal	0	0	0	0	0	0	0	0
3277b3	2022-01-13	Oral	1	34	0	0	0	0	0	0
3277b3	2022-01-27	Oral	1	145	0	0	0	0	0	0
3277b3	2022-01-27	Nasal	0	0	0	0	0	0	0	0
3277b3	2022-02-10	Nasal	0	0	1	1	0	0	0	0
3277b3	2022-02-10	Oral	1	20	0	0	0	0	0	0
3277b3	2022-02-24	Oral	1	53	0	0	0	0	0	0
3277b3	2022-02-24	Nasal	0	0	1	0	0	0	0	0
3277b3	2022-03-09	Oral	0	0	0	0	0	0	0	0
3277b3	2022-03-09	Nasal	0	0	0	0	0	0	0	0
3277b3	2022-03-23	Nasal	0	0	0	0	0	0	0	0
3277b3	2022-03-23	Oral	1	36	0	0	0	0	0	0
3277b3	2022-04-06	Nasal	0	0	1	0	0	0	0	0
3277b3	2022-04-06	Oral	1		0	0			0	0
3277b3	2022-04-20	Oral	0	0	0	0	1	109	0	0
3277b3	2022-04-20	Nasal	0	0	0	0	1	4	0	0
3277b3	2022-05-04	Nasal	0	0	0	0	0	0	0	0
3277b3	2022-05-04	Oral	1	7	0	0	0	0	0	0
3277b3	2022-05-18	Oral	1	226	0	0	0	0	0	0
3277b3	2022-05-18	Nasal	0	0	1	29	1	1	0	0
3277b3	2022-06-01	Nasal	0	0	0	0	0	0	0	0
3277b3	2022-06-01	Oral	1	0	0	0	0	0	0	0
3277b3	2022-06-15	Oral	1	4	0	0	0	0	0	0
3277b3	2022-06-15	Nasal	0	0	1	0	0	0	0	0
3277b3	2022-06-29	Nasal	0	0	0	0	0	0	0	0
3277b3	2022-06-29	Oral	1	0	0	0	0	0	0	0
3277b3	2022-07-13	Oral	1	0	0	0	0	0	0	0
3277b3	2022-07-13	Nasal	0	0	0	0	0	0	0	0
3277b3	2022-07-27	Nasal	0	0			0	0	0	0
3277b3	2022-07-27	Oral	1				0	0	0	0
3277b3	2022-08-10	Nasal	0	0	1	0	0	0	0	0
3277b3	2022-08-10	Oral	1	25	0	0	0	0	0	0
3277b3	2022-08-24	Nasal	0	0	0	0	0	0	0	0
3277b3	2022-08-24	Oral	1	1	0	0	0	0	0	0
3277b3	2022-09-07	Nasal	0	0	0	0	0	0	0	0
3277b3	2022-09-07	Oral	0	0	0	0	0	0	0	0
3277b3	2022-09-21	Oral	0	0	1	1	0	0	0	0
3277b3	2022-09-21	Nasal	0	0	1	2	0	0	0	0
3277b3	2022-10-05	Oral	0	0	0	0	0	0	0	0
3277b3	2022-10-05	Nasal	0	0	0	0	0	0	0	0
3277b3	2022-10-19	Oral	1	68	0	0	0	0	0	0
3277b3	2022-10-19	Nasal	0	0	0	0	0	0	0	0
3277b3	2022-11-02	Nasal	0	0	1	3	0	0	0	0
3277b3	2022-11-02	Oral	1	33	0	0	0	0	0	0
3277b3	2022-11-16	Oral	1	2	0	0	0	0	0	0
3277b3	2022-11-16	Nasal	0	0	1	1	0	0	0	0
3277b3	2022-11-30	Nasal	0	0	0	0	0	0	0	0
3277b3	2022-11-30	Oral	1	78	0	0	0	0	0	0
3277b3	2022-12-14	Oral	0	0	0	0	0	0	0	0
3277b3	2022-12-14	Nasal	0	0	1	0	0	0	0	0
3277b3	2023-01-11	Oral	0	0	0	0	0	0	0	0
3277b3	2023-01-11	Nasal	0	0	0	0	0	0	0	0
3277b3	2023-01-25	Nasal	0	0	0	0	0	0	0	0
3277b3	2023-01-25	Oral	0	0	0	0	0	0	0	0
3277b3	2023-02-08	Oral	0	0	0	0	0	0	0	0
3277b3	2023-02-08	Nasal	0	0	0	0	0	0	0	0
3277b3	2023-02-22	Nasal	0	0	0	0	0	0	0	0
3277b3	2023-02-22	Oral	0	0	0	0	0	0	0	0
3277b3	2023-03-08	Nasal	0	0	0	0	0	0	0	0
3277b3	2023-03-08	Oral	1	33	0	0	0	0	0	0
3277b3	2023-03-22	Nasal	0	0	0	0	0	0	0	0
3277b3	2023-03-22	Oral	1	12	0	0	0	0	0	0
3277b3	2023-04-05	Oral	1	54	0	0	0	0	0	0
3277b3	2023-04-05	Nasal	0	0	1	38	0	0	0	0
3277b3	2023-04-19	Nasal	0	0	0	0	0	0	0	0
3277b3	2023-04-19	Oral	1	0	0	0	0	0	0	0
3277b3	2023-05-03	Oral	0	0	0	0	0	0	0	0
3277b3	2023-05-03	Nasal	0	0	1	12	0	0	0	0
3277b3	2023-05-17	Nasal	0	0	0	0	0	0	0	0
3277b3	2023-05-17	Oral	0	0	0	0	0	0	0	0
3277b3	2023-05-31	Nasal	0	0	0	0	0	0	0	0
3277b3	2023-05-31	Oral	1	6	0	0	0	0	0	0
3277b3	2023-06-14	Oral	0	0	0	0	0	0	0	0
3277b3	2023-06-14	Nasal	0	0	0	0	0	0	0	0
3277b3	2023-06-28	Oral	0	0	1	3	0	0	0	0
3277b3	2023-06-28	Nasal	0	0	1	7	0	0	0	0
3277b3	2023-07-12	Oral	0	0	0	0	0	0	0	0
3277b3	2023-07-12	Nasal	0	0	0	0	0	0	0	0
3277b3	2023-07-26	Nasal	0	0	0	0	0	0	0	0
3277b3	2023-07-26	Oral	1	30	0	0	0	0	0	0
3277b3	2023-08-09	Oral	0	0	0	0	0	0	0	0
3277b3	2023-08-09	Nasal	0	0	1	5	0	0	0	0
3277b3	2023-08-23	Oral	0	0	0	0	0	0	0	0
3277b3	2023-08-23	Nasal	0	0	0	0	0	0	0	0
3277b3	2023-09-20	Nasal	1	26	1	28	0	0	0	0
3277b3	2023-09-20	Oral	1	21	0	0	0	0	0	0
3277b3	2023-10-18	Nasal	0	0	0	0	0	0	0	0
3277b3	2023-10-18	Oral	0	0	0	0	0	0	0	0
32ded3	2021-11-18	Nasal	0	0	0	0	0	0	0	0
32ded3	2021-11-18	Oral	0	0	0	0	1	1	0	0
32ded3	2021-12-02	Oral	1	0	0	0	1	1545	0	0
32ded3	2021-12-02	Nasal	0	0	0	0	0	0	0	0
32ded3	2021-12-16	Oral	1	184	0	0	1	94683	0	0
32ded3	2021-12-16	Nasal	0	0	0	0	0	0	0	0
32ded3	2022-01-13	Nasal	0	0	0	0	0	0	1	0
32ded3	2022-01-13	Oral	0	0	0	0	0	0	0	0
32ded3	2022-01-27	Nasal	0	0	0	0	1	20	0	0
32ded3	2022-01-27	Oral	0	0	0	0	0	0	0	0
32ded3	2022-02-10	Nasal	0	0	0	0	1	0	1	1
32ded3	2022-02-10	Oral	1	27	0	0	1	273	0	0
32ded3	2022-03-09	Nasal	0	0	0	0	1	0	0	0
32ded3	2022-03-09	Oral	0	0	0	0	1	337	0	0
32ded3	2022-03-23	Nasal	0	0	0	0	0	0	0	0
32ded3	2022-03-23	Oral	1	199	0	0	1	170	0	0
32ded3	2022-04-06	Oral	1	48	0	0	1	932	0	0
32ded3	2022-04-06	Nasal	0	0	0	0	1	0	0	0
32ded3	2022-05-18	Oral	0	0	0	0	1	133	0	0
32ded3	2022-05-18	Nasal	0	0	0	0	0	0	0	0
32ded3	2022-06-29	Nasal	0	0	0	0	0	0
32ded3	2022-06-29	Oral	1	0	0	0	1	0	0	0
32ded3	2022-07-27	Nasal	0	0	0	0	1	1	0	0
32ded3	2022-07-27	Oral	0	0	0	0	1	0	0	0
32ded3	2022-10-19	Nasal	0	0	0	0	0	0	0	0
32ded3	2022-10-19	Oral	0	0	0	0	1	0	0	0
32ded3	2022-12-14	Oral	0	0	0	0	1	63	0	0
32ded3	2022-12-14	Nasal	0	0	0	0	1	1	0	0
32ded3	2023-01-11	Oral	0	0	0	0	1	3727	0	0
32ded3	2023-01-11	Nasal	0	0	0	0	1	3	0	0
32ded3	2023-02-08	Nasal	0	0	0	0	1	1	0	0
32ded3	2023-02-08	Oral	1	113	0	0	1	2097	0	0
32ded3	2023-02-22	Oral	0	0	0	0	1	319	0	0
32ded3	2023-02-22	Nasal	0	0	0	0	1	1	0	0
32ded3	2023-03-08	Nasal	0	0	0	0	1	0	0	0
32ded3	2023-03-08	Oral	1	65	0	0	1	757	0	0
32ded3	2023-04-19	Oral	0	0	0	0	1	1303	0	0
32ded3	2023-04-19	Nasal	0	0	0	0	1	62	0	0
32ded3	2023-07-12	Nasal	0	0	0	0	1	349	0	0
32ded3	2023-07-12	Oral	0	0	0	0	1	3821	0	0
32ded3	2023-07-26	Oral	0	0	0	0	1	965	0	0
32ded3	2023-07-26	Nasal	0	0	0	0	1	29	0	0
32ded3	2023-08-09	Nasal	0	0	0	0	1	172	0	0
32ded3	2023-08-09	Oral	0	0	0	0	1	558	0	0
32ded3	2023-09-20	Nasal	0	0	0	0	1	3848	0	0
32ded3	2023-09-20	Oral	0	0	1	0	1	875	0	0
32ded3	2023-10-04	Nasal	0	0	0	0	1	221	0	0
32ded3	2023-10-04	Oral	0	0	0	0	1	4	0	0
3336b7	2021-11-18	Nasal	0	0	0	0	0	0	0	0
3336b7	2021-11-18	Oral	1	0	0	0	0	0	0	0
3336b7	2021-12-02	Nasal	0	0	0	0	0	0	0	0
3336b7	2022-01-13	Nasal	0	0	0	0	0	0	1	0
3336b7	2022-01-13	Oral	0	0	0	0	0	0	0	0
3336b7	2022-01-27	Nasal	0	0	0	0	0	0	0	0
3336b7	2022-01-27	Oral	0	0	0	0	0	0	0	0
3336b7	2022-02-10	Nasal	0	0	0	0	0	0	0	0
3336b7	2022-02-10	Oral	0	0	0	0	0	0	0	0
3336b7	2022-02-24	Nasal	0	0	0	0	0	0	0	0
3336b7	2022-02-24	Oral	0	0	0	0	0	0	0	0
3336b7	2022-03-09	Nasal	0	0	0	0	0	0	0	0
3336b7	2022-03-09	Oral	0	0	0	0	0	0	0	0
3336b7	2022-03-23	Nasal	0	0	0	0	0	0	1	0
3336b7	2022-03-23	Oral	0	0	0	0	0	0	0	0
3336b7	2022-04-06	Oral	0	0	0	0	0	0	0	0
3336b7	2022-04-06	Nasal	0	0	0	0	0	0	0	0
3336b7	2022-04-20	Nasal	0	0	0	0	0	0	0	0
3336b7	2022-04-20	Oral	0	0	0	0	0	0	0	0
3336b7	2022-05-04	Nasal	0	0	0	0	0	0	0	0
3336b7	2022-05-04	Oral	0	0	0	0	0	0	0	0
3336b7	2022-05-18	Oral	0	0	0	0	0	0	0	0
3336b7	2022-05-18	Nasal	0	0	0	0	0	0	0	0
3336b7	2022-06-15	Nasal	0	0	1	0	1	0	0	0
3336b7	2022-06-15	Oral	0	0	0	0	0	0	0	0
3336b7	2022-06-29	Nasal	0	0	0	0	0	0	0	0
3336b7	2022-06-29	Oral	0	0	0	0	0	0	0	0
3336b7	2022-07-13	Nasal	0	0	0	0	0	0	0	0
3336b7	2022-07-13	Oral	0	0	0	0	0	0	0	0
3336b7	2022-07-27	Oral	0	0	0	0	0	0	0	0
3336b7	2022-07-27	Nasal	0	0	0	0	0	0	0	0
3336b7	2022-08-10	Nasal	0	0	0	0	0	0	0	0
3336b7	2022-08-10	Oral	0	0	0	0	0	0	0	0
3336b7	2022-08-24	Nasal	0	0	0	0	0	0	0	0
3336b7	2022-08-24	Oral	0	0	0	0	0	0	0	0
3336b7	2022-09-21	Nasal	0	0	0	0	0	0	0	0
3336b7	2022-09-21	Oral	0	0	0	0	0	0	0	0
3336b7	2022-11-16	Oral	0	0	0	0	0	0	0	0
3336b7	2022-11-16	Nasal	0	0	0	0	0	0	0	0
3336b7	2022-11-30	Nasal	0	0	0	0	0	0	0	0
3336b7	2022-11-30	Oral	0	0	0	0	0	0	0	0
3336b7	2022-12-14	Oral	0	0	0	0	0	0	0	0
3336b7	2022-12-14	Nasal	0	0	0	0	0	0	0	0
3336b7	2023-01-11	Oral	0	0	0	0	0	0	0	0
3336b7	2023-01-11	Nasal	0	0	0	0	0	0	0	0
3336b7	2023-01-25	Nasal	0	0	0	0	0	0	0	0
3336b7	2023-01-25	Oral	0	0	0	0	0	0	0	0
3336b7	2023-02-08	Nasal	0	0	0	0	0	0	0	0
3336b7	2023-02-08	Oral	0	0	0	0	0	0	0	0
3336b7	2023-02-22	Oral	0	0	0	0	0	0	0	0
3336b7	2023-02-22	Nasal	0	0	0	0	0	0	0	0
3336b7	2023-03-08	Oral	0	0	0	0	0	0	0	0
3336b7	2023-03-08	Nasal	0	0	0	0	0	0	0	0
3336b7	2023-03-22	Nasal	0	0	0	0	0	0	0	0
3336b7	2023-03-22	Oral	0	0	0	0	0	0	0	0
3336b7	2023-04-05	Nasal	0	0	0	0	0	0	0	0
3336b7	2023-04-05	Oral	0	0	0	0	0	0	0	0
3336b7	2023-04-19	Oral	0	0	0	0	0	0	0	0
3336b7	2023-04-19	Nasal	0	0	0	0	0	0	0	0
3336b7	2023-05-03	Oral	0	0	0	0	0	0	0	0
3336b7	2023-05-03	Nasal	1	7	1	2	0	0	0	0
3336b7	2023-05-17	Oral	0	0	0	0	0	0	0	0
3336b7	2023-05-17	Nasal	0	0	0	0	0	0	0	0
3336b7	2023-06-14	Nasal	0	0	0	0	0	0	0	0
3336b7	2023-06-14	Oral	0	0	0	0	0	0	0	0
3336b7	2023-06-28	Nasal	0	0	0	0	0	0	0	0
3336b7	2023-06-28	Oral	0	0	0	0	0	0	0	0
3336b7	2023-07-12	Oral	0	0	0	0	0	0	0	0
3336b7	2023-07-12	Nasal	0	0	0	0	0	0	0	0
3336b7	2023-07-26	Nasal	0	0	0	0	0	0	0	0
3336b7	2023-07-26	Oral	0	0	0	0	0	0	0	0
3336b7	2023-08-09	Oral	0	0	0	0	0	0	0	0
3336b7	2023-08-09	Nasal	0	0	1	3	0	0	0	0
3336b7	2023-08-23	Nasal	0	0	0	0	0	0	0	0
3336b7	2023-08-23	Oral	0	0	0	0	0	0	0	0
3336b7	2023-09-20	Nasal	0	0	0	0	0	0	0	0
3336b7	2023-09-20	Oral	1	4202	1	3918	0	0	0	0
3336b7	2023-10-04	Oral	0	0	0	0	0	0	1	0
3336b7	2023-10-04	Nasal	0	0	1	10	0	0	0	0
3336b7	2023-11-01	Nasal	0	0	0	0	0	0	0	0
3336b7	2023-11-01	Oral	0	0	0	0	0	0	0	0
37094f	2022-02-24	Oral	1	2	0	0	1	125	0	0
37094f	2022-02-24	Nasal	0	0	0	0	0	0	0	0
37094f	2022-03-09	Nasal	0	0	0	0	0	0	1	0
37094f	2022-03-09	Oral	0	0	0	0	1	1	0	0
37094f	2022-04-06	Oral	0	0	0	0	0	0	0	0
37094f	2022-04-06	Nasal	0	0	0	0	0	0	0	0
37094f	2022-04-20	Nasal	0	0	0	0	0	0	0	0
37094f	2022-04-20	Oral	0	0	0	0	0	0	0	0
37094f	2022-05-04	Nasal	0	0	1	2	0	0	0	0
37094f	2022-05-04	Oral	0	0	0	0			0	0
37094f	2022-05-18	Oral	0	0	0	0	1	295	0	0
37094f	2022-05-18	Nasal	0	0	1	0	0	0	0	0
37094f	2022-07-13	Nasal	0	0	0	0	1	0	0	0
37094f	2022-07-13	Oral	1	0	0	0	1	264	0	0
37094f	2022-08-24	Nasal	0	0	0	0	0	0	0	0
37094f	2022-08-24	Oral	1	19	0	0	1	1322	0	0
37094f	2022-09-21	Nasal	0	0	0	0	1	2	0	0
37094f	2022-09-21	Oral	0	0	0	0	1	4222	0	0
37094f	2022-10-05	Oral	0	0	0	0	1	193	0	0
37094f	2022-10-05	Nasal	0	0	0	0	0	0	0	0
37094f	2022-10-19	Oral	0	0	0	0	1	3	0	0
37094f	2022-10-19	Nasal	0	0	0	0	0	0	0	0
37094f	2022-11-02	Oral	0	0	0	0	1	58	0	0
37094f	2022-11-02	Nasal	0	0	0	0	0	0	0	0
37094f	2022-11-16	Oral	0	0	0	0	1	1322	0	0
37094f	2022-11-16	Nasal	0	0	0	0	1	0	0	0
37094f	2023-01-11	Oral	0	0	0	0	1	13	0	0
37094f	2023-01-11	Nasal	0	0	0	0	0	0	0	0
37094f	2023-02-22	Oral	0	0	0	0	1	13	0	0
37094f	2023-02-22	Nasal	0	0	0	0	0	0	0	0
37094f	2023-03-08	Oral	1	48	0	0	1	1322	0	0
37094f	2023-03-08	Nasal	0	0	0	0	1	0	0	0
37094f	2023-03-22	Oral	0	0	0	0	1	289	0	0
37094f	2023-03-22	Nasal	0	0	0	0	1	2	0	0
37094f	2023-04-05	Nasal	0	0	0	0	0	0	0	0
37094f	2023-04-05	Oral	0	0	0	0	1	118	0	0
37094f	2023-04-19	Oral	0	0	0	0	0	0	0	0
37094f	2023-04-19	Nasal	0	0	0	0	1	1	0	0
37094f	2023-05-03	Nasal	0	0	0	0	1	2	0	0
37094f	2023-05-03	Oral	0	0	0	0	1	2207	0	0
37094f	2023-05-17	Oral	0	0	0	0	1	23	0	0
37094f	2023-05-17	Nasal	0	0	0	0	0	0	0	0
37094f	2023-06-14	Nasal	0	0	0	0	0	0	0	0
37094f	2023-06-14	Oral	0	0	0	0	1	450	0	0
37094f	2023-06-28	Oral	0	0	0	0	1	4029	0	0
37094f	2023-06-28	Nasal	0	0	0	0	1	15	0	0
37094f	2023-07-12	Nasal	0	0	0	0	1	9	0	0
37094f	2023-07-12	Oral	1	71	0	0	1	1209	0	0
37094f	2023-07-26	Oral	0	0	0	0	1	39	0	0
37094f	2023-07-26	Nasal	0	0	0	0	0	0	0	0
37094f	2023-08-23	Nasal	0	0	0	0	1	7	0	0
37094f	2023-08-23	Oral	0	0	0	0	1	1148	0	0
37094f	2023-09-20	Nasal	0	0	1	0	1	987	0	0
37094f	2023-09-20	Oral	0	0	0	0	1	2834	0	0
37094f	2023-10-04	Oral	1	15	0	0	1	52	0	0
37094f	2023-10-04	Nasal	0	0	1	0	1	7	0	0
37094f	2023-10-18	Nasal	0	0	1	0	1	3	0	0
37094f	2023-10-18	Oral	1	1	0	0	1	4	0	0
37094f	2023-11-01	Nasal	0	0	0	0	1	54	0	0
37094f	2023-11-01	Oral	0	0	0	0	1	36	0	0
37d3f3	2021-12-02	Nasal	0	0	0	0	0	0	1	0
37d3f3	2021-12-02	Oral	0	0	0	0	0	0	0	0
37d3f3	2022-01-13	Nasal	0	0	0	0	0	0	0	0
37d3f3	2022-01-13	Oral	0	0	0	0	0	0	0	0
37d3f3	2022-01-27	Oral	0	0	0	0	0	0	0	0
37d3f3	2022-01-27	Nasal	0	0	0	0	0	0	1	0
37d3f3	2022-02-10	Nasal	0	0	0	0	0	0	0	0
37d3f3	2022-02-10	Oral	0	0	0	0	0	0	0	0
37d3f3	2022-02-24	Nasal	0	0	0	0	0	0	1	0
37d3f3	2022-02-24	Oral	0	0	0	0	0	0	0	0
37d3f3	2022-03-09	Oral	0	0	0	0	0	0	0	0
37d3f3	2022-03-09	Nasal	0	0	0	0	0	0	0	0
37d3f3	2022-03-23	Oral	0	0	0	0	0	0	0	0
37d3f3	2022-03-23	Nasal	0	0	0	0	0	0	1	0
37d3f3	2022-05-04	Nasal	0	0	0	0	0	0	1	11
37d3f3	2022-05-04	Oral	0	0	0	0			0	0
37d3f3	2022-06-15	Oral	0	0	0	0	0	0	0	0
37d3f3	2022-06-15	Nasal	0	0	0	0	0	0	0	0
37d3f3	2022-07-27	Nasal	0	0	0	0	0	0	1	0
37d3f3	2022-07-27	Oral	0	0	0	0	0	0	0	0
37d3f3	2022-08-10	Oral	0	0	0	0	0	0	0	0
37d3f3	2022-08-10	Nasal	0	0	1	0	0	0	0	0
37d3f3	2022-08-24	Nasal	0	0	0	0	0	0	0	0
37d3f3	2022-08-24	Oral	0	0	0	0	0	0	0	0
37d3f3	2022-10-05	Oral	0	0	0	0	0	0	0	0
37d3f3	2022-10-05	Nasal	0	0	0	0	0	0	0	0
37d3f3	2022-10-19	Oral	0	0	0	0	0	0	0	0
37d3f3	2022-10-19	Nasal	0	0	0	0	0	0	0	0
37d3f3	2022-11-02	Nasal	0	0	0	0	0	0	0	0
37d3f3	2022-11-02	Oral	0	0	0	0	0	0	0	0
37d3f3	2022-11-16	Oral	0	0	0	0	0	0	0	0
37d3f3	2022-11-16	Nasal	0	0	0	0	0	0	0	0
37d3f3	2022-11-30	Oral	0	0	0	0	0	0	0	0
37d3f3	2022-11-30	Nasal	0	0	0	0	0	0	0	0
37d3f3	2022-12-14	Nasal	0	0	0	0	0	0	0	0
37d3f3	2022-12-14	Oral	0	0	0	0	0	0	0	0
37d3f3	2023-01-11	Oral	0	0	0	0	0	0	0	0
37d3f3	2023-01-11	Nasal	0	0	0	0	0	0	0	0
37d3f3	2023-01-25	Nasal	0	0	0	0	0	0	0	0
37d3f3	2023-01-25	Oral	0	0	0	0	0	0	0	0
37d3f3	2023-02-08	Oral	0	0	0	0	0	0	0	0
37d3f3	2023-02-08	Nasal	0	0	0	0	0	0	0	0
37d3f3	2023-02-22	Oral	0	0	0	0	0	0	0	0
37d3f3	2023-02-22	Nasal	0	0	0	0	0	0	0	0
37d3f3	2023-03-08	Nasal	0	0	0	0	0	0	0	0
37d3f3	2023-03-08	Oral	0	0	0	0	0	0	0	0
37d3f3	2023-03-22	Oral	0	0	0	0	0	0	0	0
37d3f3	2023-03-22	Nasal	0	0	0	0	0	0	1	0
37d3f3	2023-04-19	Nasal	0	0	0	0	0	0	0	0
37d3f3	2023-04-19	Oral	0	0	0	0	0	0	0	0
37d3f3	2023-05-17	Oral	0	0	0	0	0	0	0	0
37d3f3	2023-05-17	Nasal	0	0	0	0	0	0	0	0
37d3f3	2023-06-28	Oral	0	0	0	0	0	0	0	0
37d3f3	2023-06-28	Nasal	0	0	0	0	0	0	0	0
37d3f3	2023-07-12	Nasal	0	0	0	0	0	0	0	0
37d3f3	2023-07-12	Oral	0	0	0	0	0	0	0	0
37d3f3	2023-07-26	Nasal	0	0	0	0	0	0	0	0
37d3f3	2023-07-26	Oral	0	0	0	0	0	0	0	0
37d3f3	2023-08-09	Oral	0	0	0	0	0	0	0	0
37d3f3	2023-08-09	Nasal	0	0	0	0	0	0	0	0
37d3f3	2023-08-23	Oral	0	0	0	0	0	0	0	0
37d3f3	2023-08-23	Nasal	0	0	0	0	0	0	0	0
37d3f3	2023-10-04	Oral	0	0	0	0	0	0	0	0
37d3f3	2023-10-04	Nasal	0	0	1	5	0	0	0	0
3ef22d	2021-12-16	Oral	0	0	0	0	0	0	0	0
3ef22d	2021-12-16	Nasal	0	0	0	0	0	0	0	0
3ef22d	2022-01-13	Nasal	0	0	0	0	0	0	0	0
3ef22d	2022-01-13	Oral	0	0	0	0	0	0	0	0
3ef22d	2022-01-27	Oral	0	0	0	0	0	0	0	0
3ef22d	2022-01-27	Nasal	0	0	0	0	0	0	0	0
3ef22d	2022-02-10	Nasal	0	0	0	0	0	0	0	0
3ef22d	2022-02-10	Oral	0	0	0	0	0	0	0	0
3ef22d	2022-02-24	Nasal	0	0	0	0	0	0	0	0
3ef22d	2022-02-24	Oral	0	0	0	0	0	0	0	0
3ef22d	2022-03-09	Nasal	0	0	0	0	0	0	0	0
3ef22d	2022-03-09	Oral	0	0	0	0	0	0	0	0
3ef22d	2022-03-23	Nasal	0	0	0	0	0	0	0	0
3ef22d	2022-03-23	Oral	0	0	0	0	0	0	0	0
3ef22d	2022-04-06	Nasal	0	0	0	0			0	0
3ef22d	2022-04-06	Oral	0	0	0	0			0	0
3ef22d	2022-04-20	Oral	0	0	0	0	0	0	0	0
3ef22d	2022-04-20	Nasal	0	0	0	0	0	0	0	0
3ef22d	2022-05-04	Nasal	0	0	0	0	0	0	0	0
3ef22d	2022-05-04	Oral	0	0	0	0	0	0	0	0
3ef22d	2022-05-18	Oral	1	0	0	0	0	0	0	0
3ef22d	2022-05-18	Nasal	0	0	0	0	0	0	0	0
3ef22d	2022-08-10	Oral	0	0	0	0	0	0	0	0
3ef22d	2022-08-10	Nasal	0	0	0	0	0	0	0	0
3ef22d	2022-08-24	Nasal	0	0	0	0	0	0	0	0
3ef22d	2022-08-24	Oral	0	0	0	0	0	0	0	0
3ef22d	2022-09-21	Nasal	0	0	0	0	0	0	0	0
3ef22d	2022-09-21	Oral	0	0	0	0	0	0	1	0
3ef22d	2022-10-05	Oral	0	0	0	0	0	0	0	0
3ef22d	2022-10-05	Nasal	0	0	0	0	0	0	1	0
3ef22d	2022-10-19	Nasal	0	0	0	0	0	0	0	0
3ef22d	2022-10-19	Oral	0	0	0	0	0	0	0	0
3ef22d	2022-11-02	Oral	0	0	0	0	0	0	0	0
3ef22d	2022-11-02	Nasal	0	0	0	0	0	0	0	0
3ef22d	2022-11-16	Nasal	0	0	0	0	0	0	1	0
3ef22d	2022-11-16	Oral	0	0	0	0	0	0	1	0
3ef22d	2022-11-30	Nasal	0	0	0	0	0	0	0	0
3ef22d	2022-11-30	Oral	0	0	0	0	0	0	1	0
3ef22d	2022-12-14	Nasal	0	0	0	0	0	0	0	0
3ef22d	2022-12-14	Oral	0	0	0	0	0	0	0	0
3ef22d	2023-01-11	Oral	0	0	0	0	0	0	0	0
3ef22d	2023-01-11	Nasal	0	0	0	0	0	0	0	0
3ef22d	2023-01-25	Nasal	0	0	0	0	0	0	0	0
3ef22d	2023-01-25	Oral	0	0	0	0	0	0	1	0
3ef22d	2023-02-08	Oral	0	0	0	0	0	0	0	0
3ef22d	2023-02-08	Nasal	0	0	0	0	0	0	0	0
3ef22d	2023-02-22	Nasal	0	0	0	0	0	0	0	0
3ef22d	2023-02-22	Oral	0	0	0	0	0	0	1	0
3ef22d	2023-03-08	Nasal	0	0	0	0	0	0	1	0
3ef22d	2023-03-08	Oral	0	0	0	0	0	0	0	0
3ef22d	2023-03-22	Oral	0	0	0	0	0	0	0	0
3ef22d	2023-03-22	Nasal	0	0	0	0	0	0	0	0
3ef22d	2023-04-05	Nasal	0	0	0	0	0	0	0	0
3ef22d	2023-04-05	Oral	0	0	0	0	0	0	1	0
3ef22d	2023-05-03	Oral	0	0	0	0	0	0	1	0
3ef22d	2023-05-03	Nasal	0	0	1	0	0	0	1	0
3ef22d	2023-05-17	Nasal	0	0	0	0	0	0	0	0
3ef22d	2023-05-17	Oral	0	0	0	0	0	0	0	0
3ef22d	2023-06-28	Nasal	0	0	0	0	0	0	1	0
3ef22d	2023-06-28	Oral	0	0	0	0	0	0	1	0
3ef22d	2023-07-12	Nasal	0	0	0	0	0	0	0	0
3ef22d	2023-07-12	Oral	0	0	0	0	0	0	1	0
3ef22d	2023-07-26	Oral	0	0	0	0	0	0	0	0
3ef22d	2023-07-26	Nasal	0	0	0	0	0	0	0	0
3ef22d	2023-08-09	Oral	0	0	0	0	0	0	1	0
3ef22d	2023-08-09	Nasal	0	0	0	0	0	0	0	0
3ef22d	2023-08-23	Nasal	0	0	0	0	0	0	0	0
3ef22d	2023-08-23	Oral	0	0	0	0	0	0	0	0
3ef22d	2023-09-20	Nasal	0	0	0	0	0	0	1	0
3ef22d	2023-09-20	Oral	0	0	1	4	0	0	0	0
3ef22d	2023-10-04	Oral	0	0	1	0	0	0	1	0
3ef22d	2023-10-04	Nasal	0	0	1	0	0	0	0	0
3ef22d	2023-10-18	Nasal	0	0	0	0	0	0	0	0
3ef22d	2023-10-18	Oral	0	0	0	0	0	0	1	0
3ef22d	2023-11-01	Nasal	0	0	0	0	0	0	0	0
3ef22d	2023-11-01	Oral	0	0	0	0	0	0	1	0
403ab1	2021-11-18	Nasal	0	0	0	0	0	0	1	31
403ab1	2021-11-18	Oral	0	0	0	0	0	0	0	0
403ab1	2021-12-02	Nasal	0	0	0	0	0	0	1	12
403ab1	2021-12-02	Oral	0	0	0	0	0	0	0	0
403ab1	2021-12-16	Nasal	0	0	0	0	0	0	1	8
403ab1	2021-12-16	Oral	0	0	0	0	0	0	1	0
403ab1	2022-01-13	Oral	0	0	0	0	0	0	1	0
403ab1	2022-01-13	Nasal	0	0	0	0	0	0	1	493
403ab1	2022-01-27	Oral	0	0	0	0	0	0	1	0
403ab1	2022-01-27	Nasal	0	0	0	0	0	0	1	0
403ab1	2022-02-10	Oral	0	0	0	0	0	0	1	0
403ab1	2022-02-10	Nasal	0	0	0	0	0	0	1	586
403ab1	2022-02-24	Oral	0	0	0	0	0	0	1	0
403ab1	2022-02-24	Nasal	0	0	0	0	0	0	1	10
403ab1	2022-03-09	Oral	0	0	0	0	0	0	0	0
403ab1	2022-03-09	Nasal	0	0	0	0	0	0	1	1066
403ab1	2022-03-23	Oral	0	0	0	0	0	0	0	0
403ab1	2022-03-23	Nasal	0	0	0	0	0	0	1	2924
403ab1	2022-04-06	Nasal	0	0	0	0	0	0	1	0
403ab1	2022-04-06	Oral	0	0	0	0	0	0	0	0
403ab1	2022-04-20	Oral	0	0	0	0	0	0	0	0
403ab1	2022-04-20	Nasal	0	0	0	0	0	0	1	7
403ab1	2022-05-04	Nasal	0	0	0	0	0	0	1	243
403ab1	2022-05-04	Oral	0	0	0	0			0	0
403ab1	2022-05-18	Oral	0	0	0	0	0	0	1	0
403ab1	2022-05-18	Nasal	0	0	0	0	0	0	1	163
403ab1	2022-06-15	Nasal	0	0	0	0	0	0	1	0
403ab1	2022-06-15	Oral	0	0	0	0	0	0	1	0
403ab1	2022-06-29	Nasal	0	0	0	0	0	0	1	10
403ab1	2022-06-29	Oral	0	0	0	0	0	0	0	0
403ab1	2022-07-13	Nasal	0	0	0	0	0	0	1	10
403ab1	2022-07-13	Oral	0	0	0	0	0	0	0	0
403ab1	2022-07-27	Nasal	0	0	0	0	0	0	1	5
403ab1	2022-07-27	Oral	0	0	0	0	0	0	0	0
403ab1	2022-08-10	Nasal	0	0	0	0	0	0	1	295
403ab1	2022-08-10	Oral	0	0	0	0	0	0	1	66
403ab1	2022-08-24	Nasal	0	0	0	0	0	0	1	3
403ab1	2022-08-24	Oral	0	0	0	0	0	0	0	0
403ab1	2022-09-21	Oral	0	0	0	0	0	0	0	0
403ab1	2022-09-21	Nasal	0	0	0	0	0	0	1	224
403ab1	2022-10-05	Nasal	1	0	0	0	1	2	1	9
403ab1	2022-10-05	Oral	0	0	0	0	0	0	0	0
403ab1	2022-10-19	Nasal	0	0	0	0	0	0	1	0
403ab1	2022-10-19	Oral	0	0	0	0	0	0	0	0
403ab1	2022-11-02	Nasal	0	0	0	0	0	0	1	0
403ab1	2022-11-02	Oral	0	0	0	0	0	0	0	0
403ab1	2022-11-16	Nasal	0	0	0	0	0	0	1	0
403ab1	2022-11-16	Oral	0	0	0	0	0	0	0	0
403ab1	2022-11-30	Nasal	0	0	0	0	0	0	1	0
403ab1	2022-11-30	Oral	0	0	0	0	0	0	0	0
403ab1	2022-12-14	Oral	0	0	0	0	0	0	0	0
403ab1	2022-12-14	Nasal	0	0	0	0	0	0	1	0
403ab1	2023-01-11	Oral	0	0	0	0	0	0	1	0
403ab1	2023-01-11	Nasal	0	0	1	0	0	0	1	0
403ab1	2023-01-25	Oral	0	0	0	0	0	0	0	0
403ab1	2023-01-25	Nasal	0	0	0	0	0	0	1	0
403ab1	2023-02-08	Oral	0	0	0	0	0	0	0	0
403ab1	2023-02-08	Nasal	0	0	0	0	0	0	1	4
403ab1	2023-02-22	Nasal	0	0	0	0	0	0	1	0
403ab1	2023-02-22	Oral	0	0	0	0	0	0	0	0
403ab1	2023-03-08	Oral	0	0	0	0	0	0	0	0
403ab1	2023-03-08	Nasal	0	0	0	0	0	0	1	0
403ab1	2023-03-22	Oral	0	0	0	0	0	0	0	0
403ab1	2023-03-22	Nasal	0	0	0	0	1	0	0	0
403ab1	2023-04-05	Nasal	0	0	0	0	0	0	1	0
403ab1	2023-04-05	Oral	0	0	0	0	0	0	0	0
403ab1	2023-04-19	Oral	0	0	0	0	0	0	0	0
403ab1	2023-04-19	Nasal	0	0	0	0	0	0	0	0
403ab1	2023-05-03	Oral	0	0	0	0	1	5	1	17
403ab1	2023-05-03	Nasal	0	0	0	0	0	0	1	34
403ab1	2023-05-17	Nasal	0	0	0	0	0	0	1	1
403ab1	2023-05-17	Oral	0	0	0	0	0	0	0	0
403ab1	2023-06-14	Nasal	0	0	0	0	0	0	1	29
403ab1	2023-06-14	Oral	0	0	0	0	0	0	1	1890
403ab1	2023-06-28	Oral	0	0	0	0	0	0	0	0
403ab1	2023-06-28	Nasal	0	0	0	0	0	0	1	47
403ab1	2023-07-12	Nasal	0	0	0	0	0	0	1	44
403ab1	2023-07-12	Oral	1	76	0	0	0	0	0	0
403ab1	2023-07-26	Nasal	0	0	1	0	0	0	1	5
403ab1	2023-07-26	Oral	1	293	0	0	0	0	0	0
403ab1	2023-08-09	Nasal	0	0	0	0	0	0	1	0
403ab1	2023-08-09	Oral	1	313	0	0	0	0	0	0
403ab1	2023-08-23	Nasal	0	0	0	0	0	0	1	0
403ab1	2023-08-23	Oral	1	168	0	0	0	0	0	0
403ab1	2023-09-20	Nasal	0	0	0	0	0	0	1	11
403ab1	2023-09-20	Oral	1	17	0	0	0	0	0	0
403ab1	2023-10-04	Nasal	0	0	1	1	0	0	1	0
403ab1	2023-10-04	Oral	0	0	0	0	0	0	0	0
403ab1	2023-10-18	Nasal	0	0	0	0	0	0	1	58
403ab1	2023-10-18	Oral	0	0	0	0	0	0	0	0
403ab1	2023-11-01	Nasal	0	0	0	0	0	0	1	0
403ab1	2023-11-01	Oral	0	0	0	0	0	0	0	0
407467	2021-12-02	Nasal	0	0	0	0	0	0	0	0
407467	2021-12-02	Oral	0	0	0	0	0	0	0	0
407467	2021-12-16	Oral	0	0	0	0	0	0	0	0
407467	2021-12-16	Nasal	0	0	0	0	0	0	0	0
407467	2022-01-13	Nasal	0	0	0	0	0	0	1	0
407467	2022-01-13	Oral	0	0	0	0	0	0	0	0
407467	2022-01-27	Nasal	0	0	0	0	0	0	0	0
407467	2022-01-27	Oral	0	0	0	0	0	0	0	0
407467	2022-02-10	Oral	0	0	0	0	0	0	0	0
407467	2022-02-10	Nasal	0	0	0	0	0	0	0	0
407467	2022-02-24	Nasal	0	0	1	1	0	0	0	0
407467	2022-02-24	Oral	0	0	0	0	0	0	0	0
407467	2022-03-09	Oral	0	0	0	0	0	0	0	0
407467	2022-03-09	Nasal	0	0	0	0	0	0	1	0
407467	2022-03-23	Oral	0	0	0	0	0	0	0	0
407467	2022-03-23	Nasal	0	0	0	0	0	0	0	0
407467	2022-04-06	Nasal	0	0	0	0	0	0	0	0
407467	2022-04-06	Oral	0	0	0	0	0	0	0	0
407467	2022-04-20	Nasal	0	0	0	0	0	0	0	0
407467	2022-04-20	Oral	0	0	0	0	0	0	0	0
407467	2022-05-04	Nasal	0	0	0	0	0	0	0	0
407467	2022-05-04	Oral	0	0	0	0			0	0
407467	2022-06-29	Nasal	0	0	0	0	0	0	0	0
407467	2022-06-29	Oral	0	0	0	0	0	0	0	0
407467	2022-07-13	Oral	0	0	0	0	0	0	0	0
407467	2022-07-13	Nasal	0	0	0	0	0	0	0	0
407467	2022-07-27	Nasal	0	0	0	0	0	0	0	0
407467	2022-07-27	Oral	0	0	0	0	0	0	0	0
407467	2022-08-24	Oral	0	0	0	0	0	0	0	0
407467	2022-08-24	Nasal	0	0	0	0	0	0	0	0
407467	2022-09-21	Oral	0	0	0	0	0	0	0	0
407467	2022-09-21	Nasal	0	0	0	0	0	0	0	0
407467	2022-11-02	Oral	0	0	0	0	0	0	0	0
407467	2022-11-02	Nasal	0	0	0	0	0	0	0	0
407467	2023-01-11	Oral	0	0	0	0	0	0	0	0
407467	2023-01-11	Nasal	0	0	0	0	0	0	0	0
407467	2023-02-08	Nasal	0	0	0	0	0	0	0	0
407467	2023-02-08	Oral	0	0	0	0	0	0	0	0
407467	2023-02-22	Oral	0	0	0	0	0	0	0	0
407467	2023-02-22	Nasal	0	0	0	0	0	0	0	0
407467	2023-03-08	Nasal	0	0	0	0	0	0	0	0
407467	2023-03-08	Oral	0	0	0	0	0	0	0	0
407467	2023-03-22	Nasal	0	0	0	0	0	0	1	0
407467	2023-03-22	Oral	0	0	0	0	0	0	0	0
410827	2023-02-08	Nasal	0	0	0	0	0	0	1	0
410827	2023-02-08	Oral	0	0	0	0	0	0	0	0
410827	2023-02-22	Nasal	0	0	0	0	0	0	0	0
410827	2023-02-22	Oral	0	0	0	0	0	0	0	0
410827	2023-03-22	Oral	0	0	0	0	0	0	0	0
410827	2023-03-22	Nasal	0	0	0	0	0	0	1	0
410827	2023-04-19	Oral	0	0	0	0	0	0	0	0
410827	2023-04-19	Nasal	0	0	0	0	0	0	0	0
410827	2023-05-03	Nasal	0	0	1	1	0	0	0	0
410827	2023-05-03	Oral	0	0	0	0	0	0	0	0
410827	2023-05-17	Nasal	0	0	0	0	0	0	0	0
410827	2023-05-17	Oral	0	0	0	0	0	0	0	0
410827	2023-06-14	Nasal	0	0	0	0	0	0	0	0
410827	2023-06-14	Oral	0	0	0	0	0	0	0	0
410827	2023-11-01	Oral	0	0	0	0	0	0	0	0
410827	2023-11-01	Nasal	0	0	0	0	0	0	0	0
439f3c	2021-12-16	Oral	0	0	0	0	0	0	0	0
439f3c	2021-12-16	Nasal	0	0	1	0	0	0	0	0
439f3c	2022-01-13	Nasal	0	0	0	0	0	0	1	0
439f3c	2022-01-13	Oral	0	0	0	0	0	0	0	0
439f3c	2022-01-27	Nasal	0	0	0	0	0	0	0	0
439f3c	2022-01-27	Oral	0	0	0	0	0	0	0	0
439f3c	2022-02-10	Nasal	0	0	0	0	0	0	0	0
439f3c	2022-02-10	Oral	0	0	0	0	0	0	0	0
439f3c	2022-02-24	Nasal	0	0	0	0	0	0	0	0
439f3c	2022-02-24	Oral	0	0	0	0	0	0	1	0
439f3c	2022-03-09	Nasal	0	0	0	0	0	0	0	0
439f3c	2022-03-09	Oral	0	0	0	0	0	0	0	0
439f3c	2022-03-23	Nasal	0	0	0	0	0	0	0	0
439f3c	2022-03-23	Oral	0	0	0	0	0	0	0	0
439f3c	2022-04-06	Nasal	0	0	0	0			0	0
439f3c	2022-04-06	Oral	0	0	0	0			0	0
439f3c	2022-04-20	Oral	0	0	0	0	0	0	0	0
439f3c	2022-04-20	Nasal	0	0	0	0	0	0	0	0
439f3c	2022-05-04	Nasal	0	0	0	0	0	0	0	0
439f3c	2022-05-04	Oral	0	0	0	0	0	0	0	0
439f3c	2022-05-18	Oral	0	0	0	0	0	0	0	0
439f3c	2022-05-18	Nasal	0	0	0	0	0	0	0	0
439f3c	2022-06-15	Nasal	0	0	0	0	0	0	0	0
439f3c	2022-06-15	Oral	0	0	0	0	0	0	0	0
439f3c	2022-06-29	Oral	0	0	0	0	0	0	0	0
439f3c	2022-06-29	Nasal	0	0	0	0	0	0	0	0
439f3c	2022-07-27	Nasal	0	0	0	0	0	0	0	0
439f3c	2022-07-27	Oral	0	0	0	0	0	0	0	0
439f3c	2022-09-21	Oral	0	0	0	0	0	0	0	0
439f3c	2022-09-21	Nasal	1	0	1	2	0	0	0	0
439f3c	2022-10-05	Oral	0	0	0	0	0	0	0	0
439f3c	2022-10-05	Nasal	0	0	0	0	0	0	0	0
439f3c	2022-10-19	Nasal	0	0	0	0	0	0	0	0
439f3c	2022-10-19	Oral	0	0	0	0	0	0	0	0
439f3c	2022-11-02	Nasal	0	0	0	0	0	0	0	0
439f3c	2022-11-02	Oral	0	0	0	0	0	0	0	0
439f3c	2022-11-16	Oral	0	0	0	0	0	0	0	0
439f3c	2022-11-16	Nasal	0	0	0	0	0	0	0	0
439f3c	2022-11-30	Oral	1	0	1	0	0	0	0	0
439f3c	2022-11-30	Nasal	0	0	0	0	0	0	0	0
439f3c	2022-12-14	Oral	1	9	0	0	0	0	0	0
439f3c	2022-12-14	Nasal	0	0	1	0	0	0	0	0
439f3c	2023-01-11	Nasal	0	0	1	0	0	0	0	0
439f3c	2023-01-11	Oral	0	0	0	0	0	0	0	0
439f3c	2023-01-25	Nasal	0	0	0	0	0	0	0	0
439f3c	2023-01-25	Oral	1	28	0	0	0	0	0	0
439f3c	2023-02-08	Nasal	0	0	1	0	0	0	0	0
439f3c	2023-02-08	Oral	1	2	0	0	0	0	0	0
439f3c	2023-02-22	Nasal	0	0	0	0	0	0	0	0
439f3c	2023-02-22	Oral	1	0	0	0	0	0	0	0
439f3c	2023-03-22	Oral	1	2480	0	0	0	0	0	0
439f3c	2023-03-22	Nasal	0	0	0	0	0	0	0	0
439f3c	2023-04-05	Oral	1	17	0	0	0	0	0	0
439f3c	2023-04-05	Nasal	0	0	0	0	0	0	0	0
439f3c	2023-04-19	Oral	1	11	0	0	0	0	0	0
439f3c	2023-04-19	Nasal	0	0	0	0	0	0	0	0
439f3c	2023-05-03	Oral	1	7	0	0	0	0	0	0
439f3c	2023-05-03	Nasal	0	0	0	0	0	0	1	0
439f3c	2023-05-17	Oral	0	0	0	0	0	0	0	0
439f3c	2023-05-17	Nasal	0	0	0	0	0	0	0	0
439f3c	2023-06-28	Oral	0	0	0	0	0	0	0	0
439f3c	2023-06-28	Nasal	0	0	0	0	0	0	0	0
439f3c	2023-07-26	Nasal	0	0	0	0	0	0	0	0
439f3c	2023-07-26	Oral	0	0	0	0	0	0	0	0
439f3c	2023-08-23	Nasal	0	0	1	1	0	0	0	0
439f3c	2023-08-23	Oral	0	0	0	0	0	0	0	0
439f3c	2023-09-20	Nasal	0	0	0	0	0	0	1	0
439f3c	2023-09-20	Oral	0	0	0	0	0	0	0	0
439f3c	2023-10-04	Nasal	0	0	0	0	0	0	0	0
439f3c	2023-10-04	Oral	0	0	0	0	0	0	0	0
439f3c	2023-10-18	Nasal	0	0	0	0	0	0	0	0
439f3c	2023-10-18	Oral	0	0	0	0	0	0	0	0
4402d7	2021-12-16	Oral	0	0	0	0	0	0	0	0
4402d7	2021-12-16	Nasal	0	0	0	0	0	0	1	0
4402d7	2022-01-13	Nasal	0	0	0	0	0	0	0	0
4402d7	2022-01-13	Oral	0	0	0	0	0	0	0	0
4402d7	2022-01-27	Nasal	0	0	1	0	0	0	0	0
4402d7	2022-01-27	Oral	0	0	0	0	0	0	1	0
4402d7	2022-02-10	Oral	0	0	0	0	0	0	0	0
4402d7	2022-02-10	Nasal	0	0	0	0	0	0	0	0
4402d7	2022-02-24	Oral	0	0	0	0	0	0	0	0
4402d7	2022-02-24	Nasal	0	0	1	1	0	0	0	0
4402d7	2022-03-09	Oral	0	0	0	0	0	0	0	0
4402d7	2022-03-09	Nasal	0	0	0	0	0	0	0	0
4402d7	2022-03-23	Nasal	0	0	0	0	0	0	0	0
4402d7	2022-03-23	Oral	0	0	0	0	0	0	0	0
4402d7	2022-04-20	Nasal	0	0	0	0	0	0	0	0
4402d7	2022-04-20	Oral	0	0	0	0	0	0	0	0
4402d7	2022-05-04	Nasal	0	0	0	0	0	0	0	0
4402d7	2022-05-04	Oral	1	650	0	0	0	0	0	0
4402d7	2022-05-18	Oral	0	0	0	0	0	0	0	0
4402d7	2022-05-18	Nasal	0	0	0	0	0	0	0	0
4402d7	2022-06-15	Oral	1	113	0	0	0	0	0	0
4402d7	2022-06-15	Nasal	0	0	0	0	0	0	0	0
4402d7	2022-06-29	Oral	0	0	0	0	0	0	0	0
4402d7	2022-06-29	Nasal	0	0	0	0	0	0	0	0
4402d7	2022-07-13	Nasal	0	0	0	0	0	0	0	0
4402d7	2022-07-13	Oral	0	0	0	0	0	0	0	0
4402d7	2022-08-24	Nasal	0	0	0	0	1		0	0
4402d7	2022-08-24	Oral	0	0	0	0	0	0	0	0
4402d7	2022-09-21	Oral	0	0	0	0	0	0	0	0
4402d7	2022-09-21	Nasal	0	0	0	0	0	0	0	0
4402d7	2022-10-05	Nasal	0	0	0	0	0	0	0	0
4402d7	2022-10-05	Oral	0	0	0	0	0	0	0	0
4402d7	2022-10-19	Oral	0	0	0	0	0	0	0	0
4402d7	2022-10-19	Nasal	0	0	0	0	0	0	0	0
4402d7	2022-11-16	Nasal	0	0	0	0	0	0	0	0
4402d7	2022-11-16	Oral	0	0	0	0	0	0	0	0
4402d7	2022-11-30	Nasal	0	0	0	0	0	0	0	0
4402d7	2022-11-30	Oral	0	0	0	0	0	0	0	0
4402d7	2022-12-14	Oral	0	0	0	0	0	0	0	0
4402d7	2022-12-14	Nasal	0	0	0	0	0	0	0	0
4402d7	2023-01-11	Nasal	0	0	0	0	0	0	0	0
4402d7	2023-01-11	Oral	0	0	0	0	0	0	0	0
4402d7	2023-01-25	Oral	0	0	0	0	0	0	0	0
4402d7	2023-01-25	Nasal	0	0	0	0	0	0	0	0
4402d7	2023-02-08	Nasal	0	0	0	0	0	0	0	0
4402d7	2023-02-08	Oral	0	0	0	0	0	0	0	0
4402d7	2023-02-22	Nasal	0	0	0	0	0	0	0	0
4402d7	2023-02-22	Oral	0	0	0	0	0	0	0	0
4402d7	2023-03-22	Nasal	0	0	0	0	0	0	0	0
4402d7	2023-03-22	Oral	0	0	0	0	0	0	0	0
4402d7	2023-04-05	Nasal	1	4	1	11	0	0	0	0
4402d7	2023-04-05	Oral	0	0	0	0	0	0	0	0
4402d7	2023-05-03	Nasal	0	0	0	0	0	0	0	0
4402d7	2023-05-03	Oral	0	0	0	0	0	0	0	0
4402d7	2023-05-17	Oral	0	0	1	7	0	0	0	0
4402d7	2023-05-17	Nasal	0	0	0	0	0	0	0	0
4402d7	2023-06-14	Nasal	0	0	0	0	0	0	0	0
4402d7	2023-06-14	Oral	0	0	0	0	0	0	0	0
4402d7	2023-06-28	Oral	0	0	0	0	0	0	1	0
4402d7	2023-06-28	Nasal	0	0	0	0	0	0	0	0
4402d7	2023-07-12	Nasal	0	0	0	0	0	0	0	0
4402d7	2023-07-12	Oral	0	0	1	1	0	0	0	0
4402d7	2023-07-26	Oral	0	0	0	0	0	0	0	0
4402d7	2023-07-26	Nasal	0	0	0	0	0	0	0	0
4402d7	2023-08-09	Oral	0	0	0	0	0	0	0	0
4402d7	2023-08-09	Nasal	0	0	0	0	0	0	0	0
4402d7	2023-08-23	Nasal	0	0	0	0	0	0	0	0
4402d7	2023-08-23	Oral	0	0	0	0	0	0	0	0
4402d7	2023-09-20	Nasal	0	0	0	0	0	0	0	0
4402d7	2023-09-20	Oral	0	0	1	1	0	0	0	0
4402d7	2023-10-04	Nasal	0	0	0	0	0	0	0	0
4402d7	2023-10-04	Oral	0	0	0	0	0	0	0	0
4402d7	2023-10-18	Oral	0	0	0	0	0	0	0	0
4402d7	2023-10-18	Nasal	0	0	0	0	0	0	0	0
448c02	2021-12-16	Oral	1	21064	0	0	1	2524	0	0
448c02	2021-12-16	Nasal	0	0	0	0	1	4	1	0
448c02	2022-01-13	Nasal	0	0	0	0	0	0	1	0
448c02	2022-01-13	Oral	0	0	0	0	0	0	0	0
448c02	2022-01-27	Nasal	0	0	0	0	0	0	1	0
448c02	2022-01-27	Oral	0	0	0	0	1	264	0	0
448c02	2022-02-10	Nasal	0	0	0	0	0	0	0	0
448c02	2022-02-10	Oral	0	0	0	0	0	0	0	0
448c02	2022-02-24	Nasal	0	0	0	0	1	2	1	0
448c02	2022-02-24	Oral	0	0	0	0	1	1075	0	0
448c02	2022-03-09	Nasal	0	0	0	0	1	12	0	0
448c02	2022-03-09	Oral	0	0	0	0	1	196	0	0
448c02	2022-03-23	Nasal	0	0	0	0	0	0	0	0
448c02	2022-03-23	Oral	0	0	0	0	1	82	0	0
448c02	2022-04-06	Oral	0	0	0	0	0	0
448c02	2022-04-06	Nasal	0	0	0	0			0	0
448c02	2022-04-20	Nasal	0	0	0	0	0	0	0	0
448c02	2022-04-20	Oral	0	0	0	0	0	0	0	0
448c02	2022-05-04	Nasal	0	0	0	0	0	0	0	0
448c02	2022-05-04	Oral	1	729	0	0	1	16	0	0
448c02	2022-05-18	Oral	1	1	0	0	1	159	0	0
448c02	2022-05-18	Nasal	0	0	0	0	0	0	0	0
448c02	2022-06-15	Oral	0	0	0	0	1	27	0	0
448c02	2022-06-15	Nasal	0	0	0	0	0	0	0	0
448c02	2022-06-29	Nasal	0	0	0	0	0	0	0	0
448c02	2022-06-29	Oral	1	1067	0	0	1	0	0	0
448c02	2022-07-13	Nasal	0	0	0	0	0	0	0	0
448c02	2022-07-13	Oral	1	17	0	0	1	11	0	0
448c02	2022-08-10	Nasal	1	0	1	0	0	0	0	0
448c02	2022-08-10	Oral	1	2419	0	0	1	96	0	0
448c02	2022-08-24	Nasal	0	0	0	0	1		0	0
448c02	2022-08-24	Oral	0	0	0	0	1		0	0
448c02	2022-09-21	Nasal	0	0	0	0	0	0	0	0
448c02	2022-09-21	Oral	0	0	0	0	1	17	1	0
448c02	2022-10-05	Nasal	0	0	0	0	1	0	0	0
448c02	2022-10-05	Oral	1	6	0	0	1	0	0	0
448c02	2022-10-19	Oral	0	0	0	0	1	0	0	0
448c02	2022-10-19	Nasal	0	0	0	0	1	0	0	0
448c02	2022-11-02	Nasal	0	0	0	0	0	0	0	0
448c02	2022-11-02	Oral	1	719	0	0	1	33	0	0
448c02	2022-11-16	Nasal	0	0	0	0	1	6	0	0
448c02	2022-11-16	Oral	0	0	0	0	1	23	0	0
448c02	2022-11-30	Oral	1	121	0	0	1	34	0	0
448c02	2022-11-30	Nasal	0	0	1	15	1	0	0	0
448c02	2022-12-14	Oral	1	1620	0	0	1	129	0	0
448c02	2022-12-14	Nasal	0	0	0	0	1	1	0	0
448c02	2023-01-11	Nasal	0	0	0	0	0	0	0	0
448c02	2023-01-11	Oral	1	2494	0	0	1	231	0	0
448c02	2023-01-25	Nasal	0	0	0	0	1	0	0	0
448c02	2023-01-25	Oral	0	0	0	0	1	146	0	0
448c02	2023-02-08	Oral	0	0	0	0	1	202	0	0
448c02	2023-02-08	Nasal	0	0	0	0	1	0	0	0
448c02	2023-02-22	Oral	0	0	0	0	1	5	0	0
448c02	2023-02-22	Nasal	0	0	0	0	0	0	0	0
[truncated: 4,286 more rows]
